# Supplementary material for: Most Random-Encounter-Model Density Estimates in Camera-Based Predator–Prey Studies Are Unreliable
Source: Animals (Basel). 2024 Nov 22;14(23):3361. doi: 10.3390/ani14233361 (PMC11639839; doi:10.3390/ani14233361)
Supplement: Supplementary file 1 [file animals-14-03361-s001.zip]

Archive with 3 entries (3 files):
- Spreadsheet S1.csv
- Figure S1.tif
- Table S1.pdf
