# Supplementary material for: Most Random-Encounter-Model Density Estimates in Camera-Based Predator–Prey Studies Are Unreliable
Source: Animals (Basel). 2024 Nov 22;14(23):3361. doi: 10.3390/ani14233361 (PMC11639839; doi:10.3390/ani14233361)
Supplement: Supplementary file 1 [file animals-14-03361-s001.zip › Spreadsheet S1.csv]

Spreadsheet S1. This spreadsheet provideds the results of the literature search review presented in the main article. All studies that used the random encounter model (REM) to estimate densities of wildlife, which were published during 2008 - 2023, are included in this spreadsheet. Descriptions of columns are as follows: Authors - The list of authors of the published study; Article Title - The ti…
Authors	Article Title	DOI	Study_ID	Publish_Year	Species	Order	IUCN_Status	Camera_Placement	Velocity_Used	Pred_Prey
Rowcliffe, JM; Field, J; Turvey, ST; Carbone, C	Estimating animal density using camera traps without the need for individual recognition	10.1111/j.1365-2664.2008.01473.x	Rowcliffe_2008	2008	Chinese water deer (Hydropotes inermis)	Artiodactyla	VU	RANDOM	STUDY	NO
Rowcliffe, JM; Field, J; Turvey, ST; Carbone, C	Estimating animal density using camera traps without the need for individual recognition	10.1111/j.1365-2664.2008.01473.x	Rowcliffe_2008	2008	Mara (Dolichotis patagonum)	Rodentia	NT	STRATEGIC	STUDY	NO
Rowcliffe, JM; Field, J; Turvey, ST; Carbone, C	Estimating animal density using camera traps without the need for individual recognition	10.1111/j.1365-2664.2008.01473.x	Rowcliffe_2008	2008	Red-necked wallaby (Notamacropus rufogriseus)	Diprotodontia	LC	RANDOM	STUDY	NO
Rowcliffe, JM; Field, J; Turvey, ST; Carbone, C	Estimating animal density using camera traps without the need for individual recognition	10.1111/j.1365-2664.2008.01473.x	Rowcliffe_2008	2008	Reeve�s muntjac (Muntiacus reevesi)	Artiodactyla	LC	RANDOM	STUDY	NO
Manzo, E; Bartolommei, P; Rowcliffe, JM; Cozzolino, R	Estimation of population density of European pine marten in central Italy using camera trapping	10.1007/s13364-011-0055-8	Manzo_2012	2012	Pine marten (Martes martes)	Carnivora	LC	RANDOM	BORROWED	NO
Zero, VH; Sundaresan, SR; O'Brien, TG; Kinnaird, MF	Monitoring an Endangered savannah ungulate, Grevy's zebra Equus grevyi: choosing a method for estimating population densities	10.1017/S0030605312000324	Zero_2013	2013	Grevy's Zebra (Equus grevyi)	Perissodactyla	EN	STRATEGIC	STUDY	NO
Anile, S; Ragni, B; Randi, E; Mattucci, F; Rovero, F	Wildcat population density on the Etna volcano, Italy: a comparison of density estimation methods	10.1111/jzo.12141	Anile_2014	2014	European wildcat (Felis silvestris silvestris)	Carnivora	LC	STRATEGIC	BORROWED	NO
Carbajal-Borges, JP; Godinez-Gomez, O; Mendoza, E	Density, abundance and activity patterns of the endangered Tapirus bairdii in one of its last strongholds in southern Mexico	10.1177/194008291400700102	Carbajal_2014	2014	Baird's tapir (Tapirus bairdii)	Perissodactyla	EN	RANDOM	BORROWED	NO
Rowcliffe, JM; Carbone, C; Kays, R; Kranstauber, B; Jansen, PA	Density estimation using camera trap surveys: the random encounter model	BOOK CHAPTER	Rowcliffe_2014	2014	Agouti (Dasyprocta punctata)	Rodentia	LC	RANDOM	STUDY	NO
Cusack, JJ; Swanson, A; Coulson, T; Packer, C; Carbone, C; Dickman, AJ; Kosmala, M; Lintott, C; Rowcliffe, JM	Applying a random encounter model to estimate lion density from camera traps in Serengeti National Park, Tanzania	10.1002/jwmg.902	Cusack_2015	2015	Lion (Panthera leo)	Carnivora	VU	RANDOM	TIME	NO
Cusack, JJ; Swanson, A; Coulson, T; Packer, C; Carbone, C; Dickman, AJ; Kosmala, M; Lintott, C; Rowcliffe, JM	Applying a random encounter model to estimate lion density from camera traps in Serengeti National Park, Tanzania	10.1002/jwmg.902	Cusack_2015	2015	Lion (Panthera leo)	Carnivora	VU	RANDOM	TIME	NO
Cusack, JJ; Swanson, A; Coulson, T; Packer, C; Carbone, C; Dickman, AJ; Kosmala, M; Lintott, C; Rowcliffe, JM	Applying a random encounter model to estimate lion density from camera traps in Serengeti National Park, Tanzania	10.1002/jwmg.902	Cusack_2015	2015	Lion (Panthera leo)	Carnivora	VU	RANDOM	TIME	NO
Cusack, JJ; Swanson, A; Coulson, T; Packer, C; Carbone, C; Dickman, AJ; Kosmala, M; Lintott, C; Rowcliffe, JM	Applying a random encounter model to estimate lion density from camera traps in Serengeti National Park, Tanzania	10.1002/jwmg.902	Cusack_2015	2015	Lion (Panthera leo)	Carnivora	VU	RANDOM	TIME	NO
Silvey, CJ; Hayward, MW; Gibb, H	Effects of reconstruction of a pre-European vertebrate assemblage on ground-dwelling arachnids in arid Australia	10.1007/s00442-014-3189-y	Silvey_2015	2015	Domestic cat (Felis catus)	Carnivora	LC	UNSPECIFIED	BORROWED	YES
Silvey, CJ; Hayward, MW; Gibb, H	Effects of reconstruction of a pre-European vertebrate assemblage on ground-dwelling arachnids in arid Australia	10.1007/s00442-014-3189-y	Silvey_2015	2015	European rabbit (Oryctolagus cuniculus)	Lagomorpha	EN	UNSPECIFIED	BORROWED	YES
Silvey, CJ; Hayward, MW; Gibb, H	Effects of reconstruction of a pre-European vertebrate assemblage on ground-dwelling arachnids in arid Australia	10.1007/s00442-014-3189-y	Silvey_2015	2015	Red fox (Vulpes vulpes)	Carnivora	LC	UNSPECIFIED	BORROWED	YES
Balestrieri, A; Ruiz-Gonzalez, A; Vergara, M; Capelli, E; Tirozzi, P; Alfino, S; Minuti, G; Prigioni, C; Saino, N	Pine marten density in lowland riparian woods: A test of the Random Encounter Model based on genetic data	10.1016/j.mambio.2016.05.005	Balestrieri_2016	2016	Pine marten (Martes martes)	Carnivora	LC	RANDOM	BORROWED	NO
Caravaggi, A; Zaccaroni, M; Riga, F; Schai-Braun, SC; Dick, JTA; Montgomery, WI; Reid, N	An invasive-native mammalian species replacement process captured by camera trap survey random encounter models	10.1002/rse2.11	Caravaggi_2016	2016	European hare (Lepus europaeus)	Lagomorpha	LC	RANDOM	BORROWED	NO
Caravaggi, A; Zaccaroni, M; Riga, F; Schai-Braun, SC; Dick, JTA; Montgomery, WI; Reid, N	An invasive-native mammalian species replacement process captured by camera trap survey random encounter models	10.1002/rse2.11	Caravaggi_2016	2016	European hare (Lepus europaeus)	Lagomorpha	LC	RANDOM	BORROWED	NO
Caravaggi, A; Zaccaroni, M; Riga, F; Schai-Braun, SC; Dick, JTA; Montgomery, WI; Reid, N	An invasive-native mammalian species replacement process captured by camera trap survey random encounter models	10.1002/rse2.11	Caravaggi_2016	2016	Irish hare (Lepus timidus hivernicus)	Lagomorpha	LC	RANDOM	SPECIES	NO
Caravaggi, A; Zaccaroni, M; Riga, F; Schai-Braun, SC; Dick, JTA; Montgomery, WI; Reid, N	An invasive-native mammalian species replacement process captured by camera trap survey random encounter models	10.1002/rse2.11	Caravaggi_2016	2016	Irish hare (Lepus timidus hivernicus)	Lagomorpha	LC	RANDOM	SPECIES	NO
Caravaggi, A; Zaccaroni, M; Riga, F; Schai-Braun, SC; Dick, JTA; Montgomery, WI; Reid, N	An invasive-native mammalian species replacement process captured by camera trap survey random encounter models	10.1002/rse2.11	Caravaggi_2016	2016	Irish hare (Lepus timidus hivernicus)	Lagomorpha	LC	RANDOM	SPECIES	NO
Ghoddousi, A; Soofi, M; Hamidi, AK; Lumetsberger, T; Egli, L; Khorozyan, I; Kiabi, BH; Waltert, M	Assessing the role of livestock on big cat prey choice using spatiotemporal availability patterns	10.1371/journal.pone.0153439	Ghoddousi_2016	2016	Wild Boar (Sus scrofa)	Artiodactyla	LC	HYBRID	BORROWED	YES
Lavariega Nolasco, MC; Briones-Salas, M; Mazas-Teodocio, A; Duran-Medina, E	Ecology and local knowledge of the Baird's tapir (Tapirella bairdii) in the Sierra Madre de Oaxaca, Mexico	10.1111/1749-4877.12183	Lavariega_2016	2016	Baird's tapir (Tapirus bairdii)	Perissodactyla	EN	STRATEGIC	SPECIES	NO
Lavariega Nolasco, MC; Briones-Salas, M; Mazas-Teodocio, A; Duran-Medina, E	Ecology and local knowledge of the Baird's tapir (Tapirella bairdii) in the Sierra Madre de Oaxaca, Mexico	10.1111/1749-4877.12183	Lavariega_2016	2016	Baird's tapir (Tapirus bairdii)	Perissodactyla	EN	STRATEGIC	SPECIES	NO
Lavariega Nolasco, MC; Briones-Salas, M; Mazas-Teodocio, A; Duran-Medina, E	Ecology and local knowledge of the Baird's tapir (Tapirella bairdii) in the Sierra Madre de Oaxaca, Mexico	10.1111/1749-4877.12183	Lavariega_2016	2016	Baird's tapir (Tapirus bairdii)	Perissodactyla	EN	STRATEGIC	SPECIES	NO
Lavariega Nolasco, MC; Briones-Salas, M; Mazas-Teodocio, A; Duran-Medina, E	Ecology and local knowledge of the Baird's tapir (Tapirella bairdii) in the Sierra Madre de Oaxaca, Mexico	10.1111/1749-4877.12183	Lavariega_2016	2016	Baird's tapir (Tapirus bairdii)	Perissodactyla	EN	STRATEGIC	SPECIES	NO
Lavariega Nolasco, MC; Briones-Salas, M; Mazas-Teodocio, A; Duran-Medina, E	Ecology and local knowledge of the Baird's tapir (Tapirella bairdii) in the Sierra Madre de Oaxaca, Mexico	10.1111/1749-4877.12183	Lavariega_2016	2016	Baird's tapir (Tapirus bairdii)	Perissodactyla	EN	STRATEGIC	SPECIES	NO
Lavariega Nolasco, MC; Briones-Salas, M; Mazas-Teodocio, A; Duran-Medina, E	Ecology and local knowledge of the Baird's tapir (Tapirella bairdii) in the Sierra Madre de Oaxaca, Mexico	10.1111/1749-4877.12183	Lavariega_2016	2016	Baird's tapir (Tapirus bairdii)	Perissodactyla	EN	STRATEGIC	SPECIES	NO
Lavariega Nolasco, MC; Briones-Salas, M; Mazas-Teodocio, A; Duran-Medina, E	Ecology and local knowledge of the Baird's tapir (Tapirella bairdii) in the Sierra Madre de Oaxaca, Mexico	10.1111/1749-4877.12183	Lavariega_2016	2016	Baird's tapir (Tapirus bairdii)	Perissodactyla	EN	STRATEGIC	SPECIES	NO
Lavariega Nolasco, MC; Briones-Salas, M; Mazas-Teodocio, A; Duran-Medina, E	Ecology and local knowledge of the Baird's tapir (Tapirella bairdii) in the Sierra Madre de Oaxaca, Mexico	10.1111/1749-4877.12183	Lavariega_2016	2016	Baird's tapir (Tapirus bairdii)	Perissodactyla	EN	STRATEGIC	SPECIES	NO
Lavariega Nolasco, MC; Briones-Salas, M; Mazas-Teodocio, A; Duran-Medina, E	Ecology and local knowledge of the Baird's tapir (Tapirella bairdii) in the Sierra Madre de Oaxaca, Mexico	10.1111/1749-4877.12183	Lavariega_2016	2016	Baird's tapir (Tapirus bairdii)	Perissodactyla	EN	STRATEGIC	SPECIES	NO
Lavariega Nolasco, MC; Briones-Salas, M; Mazas-Teodocio, A; Duran-Medina, E	Ecology and local knowledge of the Baird's tapir (Tapirella bairdii) in the Sierra Madre de Oaxaca, Mexico	10.1111/1749-4877.12183	Lavariega_2016	2016	Baird's tapir (Tapirus bairdii)	Perissodactyla	EN	STRATEGIC	SPECIES	NO
Lavariega Nolasco, MC; Briones-Salas, M; Mazas-Teodocio, A; Duran-Medina, E	Ecology and local knowledge of the Baird's tapir (Tapirella bairdii) in the Sierra Madre de Oaxaca, Mexico	10.1111/1749-4877.12183	Lavariega_2016	2016	Baird's tapir (Tapirus bairdii)	Perissodactyla	EN	STRATEGIC	SPECIES	NO
Lavariega Nolasco, MC; Briones-Salas, M; Mazas-Teodocio, A; Duran-Medina, E	Ecology and local knowledge of the Baird's tapir (Tapirella bairdii) in the Sierra Madre de Oaxaca, Mexico	10.1111/1749-4877.12183	Lavariega_2016	2016	Baird's tapir (Tapirus bairdii)	Perissodactyla	EN	STRATEGIC	SPECIES	NO
Lavariega Nolasco, MC; Briones-Salas, M; Mazas-Teodocio, A; Duran-Medina, E	Ecology and local knowledge of the Baird's tapir (Tapirella bairdii) in the Sierra Madre de Oaxaca, Mexico	10.1111/1749-4877.12183	Lavariega_2016	2016	Baird's tapir (Tapirus bairdii)	Perissodactyla	EN	STRATEGIC	SPECIES	NO
Lavariega Nolasco, MC; Briones-Salas, M; Mazas-Teodocio, A; Duran-Medina, E	Ecology and local knowledge of the Baird's tapir (Tapirella bairdii) in the Sierra Madre de Oaxaca, Mexico	10.1111/1749-4877.12183	Lavariega_2016	2016	Baird's tapir (Tapirus bairdii)	Perissodactyla	EN	STRATEGIC	SPECIES	NO
Lavariega Nolasco, MC; Briones-Salas, M; Mazas-Teodocio, A; Duran-Medina, E	Ecology and local knowledge of the Baird's tapir (Tapirella bairdii) in the Sierra Madre de Oaxaca, Mexico	10.1111/1749-4877.12183	Lavariega_2016	2016	Baird's tapir (Tapirus bairdii)	Perissodactyla	EN	STRATEGIC	SPECIES	NO
Lavariega Nolasco, MC; Briones-Salas, M; Mazas-Teodocio, A; Duran-Medina, E	Ecology and local knowledge of the Baird's tapir (Tapirella bairdii) in the Sierra Madre de Oaxaca, Mexico	10.1111/1749-4877.12183	Lavariega_2016	2016	Baird's tapir (Tapirus bairdii)	Perissodactyla	EN	STRATEGIC	SPECIES	NO
Lavariega Nolasco, MC; Briones-Salas, M; Mazas-Teodocio, A; Duran-Medina, E	Ecology and local knowledge of the Baird's tapir (Tapirella bairdii) in the Sierra Madre de Oaxaca, Mexico	10.1111/1749-4877.12183	Lavariega_2016	2016	Baird's tapir (Tapirus bairdii)	Perissodactyla	EN	STRATEGIC	SPECIES	NO
Lavariega Nolasco, MC; Briones-Salas, M; Mazas-Teodocio, A; Duran-Medina, E	Ecology and local knowledge of the Baird's tapir (Tapirella bairdii) in the Sierra Madre de Oaxaca, Mexico	10.1111/1749-4877.12183	Lavariega_2016	2016	Baird's tapir (Tapirus bairdii)	Perissodactyla	EN	STRATEGIC	SPECIES	NO
Lavariega Nolasco, MC; Briones-Salas, M; Mazas-Teodocio, A; Duran-Medina, E	Ecology and local knowledge of the Baird's tapir (Tapirella bairdii) in the Sierra Madre de Oaxaca, Mexico	10.1111/1749-4877.12183	Lavariega_2016	2016	Baird's tapir (Tapirus bairdii)	Perissodactyla	EN	STRATEGIC	SPECIES	NO
Lavariega Nolasco, MC; Briones-Salas, M; Mazas-Teodocio, A; Duran-Medina, E	Ecology and local knowledge of the Baird's tapir (Tapirella bairdii) in the Sierra Madre de Oaxaca, Mexico	10.1111/1749-4877.12183	Lavariega_2016	2016	Baird's tapir (Tapirus bairdii)	Perissodactyla	EN	STRATEGIC	SPECIES	NO
Lavariega Nolasco, MC; Briones-Salas, M; Mazas-Teodocio, A; Duran-Medina, E	Ecology and local knowledge of the Baird's tapir (Tapirella bairdii) in the Sierra Madre de Oaxaca, Mexico	10.1111/1749-4877.12183	Lavariega_2016	2016	Baird's tapir (Tapirus bairdii)	Perissodactyla	EN	STRATEGIC	SPECIES	NO
Lavariega Nolasco, MC; Briones-Salas, M; Mazas-Teodocio, A; Duran-Medina, E	Ecology and local knowledge of the Baird's tapir (Tapirella bairdii) in the Sierra Madre de Oaxaca, Mexico	10.1111/1749-4877.12183	Lavariega_2016	2016	Baird's tapir (Tapirus bairdii)	Perissodactyla	EN	STRATEGIC	SPECIES	NO
Lavariega Nolasco, MC; Briones-Salas, M; Mazas-Teodocio, A; Duran-Medina, E	Ecology and local knowledge of the Baird's tapir (Tapirella bairdii) in the Sierra Madre de Oaxaca, Mexico	10.1111/1749-4877.12183	Lavariega_2016	2016	Baird's tapir (Tapirus bairdii)	Perissodactyla	EN	STRATEGIC	SPECIES	NO
Lavariega Nolasco, MC; Briones-Salas, M; Mazas-Teodocio, A; Duran-Medina, E	Ecology and local knowledge of the Baird's tapir (Tapirella bairdii) in the Sierra Madre de Oaxaca, Mexico	10.1111/1749-4877.12183	Lavariega_2016	2016	Baird's tapir (Tapirus bairdii)	Perissodactyla	EN	STRATEGIC	SPECIES	NO
Lavariega Nolasco, MC; Briones-Salas, M; Mazas-Teodocio, A; Duran-Medina, E	Ecology and local knowledge of the Baird's tapir (Tapirella bairdii) in the Sierra Madre de Oaxaca, Mexico	10.1111/1749-4877.12183	Lavariega_2016	2016	Baird's tapir (Tapirus bairdii)	Perissodactyla	EN	STRATEGIC	SPECIES	NO
Lavariega Nolasco, MC; Briones-Salas, M; Mazas-Teodocio, A; Duran-Medina, E	Ecology and local knowledge of the Baird's tapir (Tapirella bairdii) in the Sierra Madre de Oaxaca, Mexico	10.1111/1749-4877.12183	Lavariega_2016	2016	Baird's tapir (Tapirus bairdii)	Perissodactyla	EN	STRATEGIC	SPECIES	NO
Lavariega Nolasco, MC; Briones-Salas, M; Mazas-Teodocio, A; Duran-Medina, E	Ecology and local knowledge of the Baird's tapir (Tapirella bairdii) in the Sierra Madre de Oaxaca, Mexico	10.1111/1749-4877.12183	Lavariega_2016	2016	Baird's tapir (Tapirus bairdii)	Perissodactyla	EN	STRATEGIC	SPECIES	NO
Lavariega Nolasco, MC; Briones-Salas, M; Mazas-Teodocio, A; Duran-Medina, E	Ecology and local knowledge of the Baird's tapir (Tapirella bairdii) in the Sierra Madre de Oaxaca, Mexico	10.1111/1749-4877.12183	Lavariega_2016	2016	Baird's tapir (Tapirus bairdii)	Perissodactyla	EN	STRATEGIC	SPECIES	NO
Lavariega Nolasco, MC; Briones-Salas, M; Mazas-Teodocio, A; Duran-Medina, E	Ecology and local knowledge of the Baird's tapir (Tapirella bairdii) in the Sierra Madre de Oaxaca, Mexico	10.1111/1749-4877.12183	Lavariega_2016	2016	Baird's tapir (Tapirus bairdii)	Perissodactyla	EN	STRATEGIC	SPECIES	NO
Lavariega Nolasco, MC; Briones-Salas, M; Mazas-Teodocio, A; Duran-Medina, E	Ecology and local knowledge of the Baird's tapir (Tapirella bairdii) in the Sierra Madre de Oaxaca, Mexico	10.1111/1749-4877.12183	Lavariega_2016	2016	Baird's tapir (Tapirus bairdii)	Perissodactyla	EN	STRATEGIC	SPECIES	NO
Lavariega Nolasco, MC; Briones-Salas, M; Mazas-Teodocio, A; Duran-Medina, E	Ecology and local knowledge of the Baird's tapir (Tapirella bairdii) in the Sierra Madre de Oaxaca, Mexico	10.1111/1749-4877.12183	Lavariega_2016	2016	Baird's tapir (Tapirus bairdii)	Perissodactyla	EN	STRATEGIC	SPECIES	NO
Rademaker, M; Meijaard, E; Semiadi, G; Blokland, S; Neilson, EW; Rode-Margono, EJ	First Ecological Study of the Bawean Warty Pig (Sus blouchi), One of the Rarest Pigs on Earth	10.1371/journal.pone.0151732	Rademaker_2016	2016	Bawean warty pig (Sus verrucosus blouch)	Artiodactyla	EN	RANDOM	STUDY	NO
Rademaker, M; Meijaard, E; Semiadi, G; Blokland, S; Neilson, EW; Rode-Margono, EJ	First Ecological Study of the Bawean Warty Pig (Sus blouchi), One of the Rarest Pigs on Earth	10.1371/journal.pone.0151732	Rademaker_2016	2016	Bawean warty pig (Sus verrucosus blouch)	Artiodactyla	EN	RANDOM	STUDY	NO
Ghoddousi, A; Soofi, M; Hamidi, AK; Lumetsberger, T; Egli, L; Ashayeri, S; Khorozyan, I; Kiabi, BH; Waltert, M	When pork is not on the menu: Assessing trophic competition between large carnivores and poachers	10.1016/j.biocon.2017.02.032	Ghoddousi_2017	2017	Caspian red deer (Cervus elaphus)	Artiodactyla	LC	RANDOM	BORROWED	YES
Ghoddousi, A; Soofi, M; Hamidi, AK; Lumetsberger, T; Egli, L; Ashayeri, S; Khorozyan, I; Kiabi, BH; Waltert, M	When pork is not on the menu: Assessing trophic competition between large carnivores and poachers	10.1016/j.biocon.2017.02.032	Ghoddousi_2017	2017	Wild Boar (Sus scrofa)	Artiodactyla	LC	RANDOM	BORROWED	YES
Park, H; Choi, T-Y; Lim, S-J; Park, Y-C	Estimating population density of leaopard cat (Prionailurus bengalensis) from camera traps in Maekdo Riparian Park, South Korea	10.7747/jfes.2017.33.3.239	Park_2017	2017	Leopard Cat (Prionailurus bengalensis)	Carnivora	LC	RANDOM	BORROWED	NO
Rademaker, M; Rode-Margono, EJ; Weterings, MJA	Estimation of species area abundance from point abundance data, using effective detection areas from camera traps	10.4172/2332-2543.1000200	Rademaker_2017	2017	Bawean warty pig (Sus verrucosus blouch)	Artiodactyla	EN	RANDOM	STUDY	NO
Rademaker, M; Rode-Margono, EJ; Weterings, MJA	Estimation of species area abundance from point abundance data, using effective detection areas from camera traps	10.4172/2332-2543.1000200	Rademaker_2017	2017	Bawean warty pig (Sus verrucosus blouch)	Artiodactyla	EN	RANDOM	STUDY	NO
Rademaker, M; Rode-Margono, EJ; Weterings, MJA	Estimation of species area abundance from point abundance data, using effective detection areas from camera traps	10.4172/2332-2543.1000200	Rademaker_2017	2017	Bawean warty pig (Sus verrucosus blouch)	Artiodactyla	EN	RANDOM	STUDY	NO
Rahman, DA; Gonzalez, G; Aulagnier, S	Population size, distribution and status of the remote and Critically Endangered Bawean deer Axis kuhlii	10.1017/S0030605316000429	Rahman_2017	2017	Bawean deer (Axis kuhlii)	Artiodactyla	CR	STRATEGIC	STUDY	NO
Rahman, DA; Gonzalez, G; Aulagnier, S	Population size, distribution and status of the remote and Critically Endangered Bawean deer Axis kuhlii	10.1017/S0030605316000429	Rahman_2017	2017	Bawean deer (Axis kuhlii)	Artiodactyla	CR	STRATEGIC	STUDY	NO
Rahman, DA; Gonzalez, G; Aulagnier, S	Population size, distribution and status of the remote and Critically Endangered Bawean deer Axis kuhlii	10.1017/S0030605316000429	Rahman_2017	2017	Bawean deer (Axis kuhlii)	Artiodactyla	CR	RANDOM	STUDY	NO
Rahman, DA; Gonzalez, G; Aulagnier, S	Population size, distribution and status of the remote and Critically Endangered Bawean deer Axis kuhlii	10.1017/S0030605316000429	Rahman_2017	2017	Bawean deer (Axis kuhlii)	Artiodactyla	CR	RANDOM	STUDY	NO
Rahman, DA; Gonzalez, G; Aulagnier, S	Population size, distribution and status of the remote and Critically Endangered Bawean deer Axis kuhlii	10.1017/S0030605316000429	Rahman_2017	2017	Bawean deer (Axis kuhlii)	Artiodactyla	CR	HYBRID	STUDY	NO
Rahman, DA; Gonzalez, G; Aulagnier, S	Population size, distribution and status of the remote and Critically Endangered Bawean deer Axis kuhlii	10.1017/S0030605316000429	Rahman_2017	2017	Bawean deer (Axis kuhlii)	Artiodactyla	CR	HYBRID	STUDY	NO
Soofi, M; Ghoddousi, A; Hamidi, AK; Ghasemi, B; Egli, L; Voinopol-Sassu, AJ; Kiabi, BH; Balkenhol, N; Khorozyan, I; Waltert, M	Precision and reliability of indirect population assessments for the Caspian red deer Cervus elaphus maral	10.2981/wlb.00230	Soofi_2017	2017	Caspian red deer (Cervus elaphus)	Artiodactyla	LC	STRATEGIC	BORROWED	NO
Gray, TNE	Monitoring tropical forest ungulates using camera-trap data	10.1111/jzo.12547	Gray_2018	2018	Lesser mouse-deer (Tragulus kanchil)	Artiodactyla	LC	HYBRID	BORROWED	NO
Havlin, P; Caravaggi, A; Montgomery, WI	The distribution and trophic ecology of an introduced, insular population of red-necked wallabies (Notamacropus rufogriseus)	10.1139/cjz-2017-0090	Havlin_2018	2018	Red-necked wallaby (Notamacropus rufogriseus)	Diprotodontia	LC	RANDOM	BORROWED	NO
Havlin, P; Caravaggi, A; Montgomery, WI	The distribution and trophic ecology of an introduced, insular population of red-necked wallabies (Notamacropus rufogriseus)	10.1139/cjz-2017-0090	Havlin_2018	2018	Red-necked wallaby (Notamacropus rufogriseus)	Diprotodontia	LC	RANDOM	BORROWED	NO
Havlin, P; Caravaggi, A; Montgomery, WI	The distribution and trophic ecology of an introduced, insular population of red-necked wallabies (Notamacropus rufogriseus)	10.1139/cjz-2017-0090	Havlin_2018	2018	Red-necked wallaby (Notamacropus rufogriseus)	Diprotodontia	LC	RANDOM	BORROWED	NO
Marell, A; Hamard, JP; Perot, T; Perret, S; Korboulewsky, N	The effect of deer browsing and understory light availability on stump mortality and sprout growth capacity in sessile oak	10.1016/j.foreco.2018.08.015	Marell_2018	2018	Red Deer (Cervus elaphus)	Artiodactyla	LC	STRATEGIC	SPECIES	NO
Marell, A; Hamard, JP; Perot, T; Perret, S; Korboulewsky, N	The effect of deer browsing and understory light availability on stump mortality and sprout growth capacity in sessile oak	10.1016/j.foreco.2018.08.015	Marell_2018	2018	Red Deer (Cervus elaphus)	Artiodactyla	LC	STRATEGIC	SPECIES	NO
Marell, A; Hamard, JP; Perot, T; Perret, S; Korboulewsky, N	The effect of deer browsing and understory light availability on stump mortality and sprout growth capacity in sessile oak	10.1016/j.foreco.2018.08.015	Marell_2018	2018	Red Deer (Cervus elaphus)	Artiodactyla	LC	STRATEGIC	SPECIES	NO
Marell, A; Hamard, JP; Perot, T; Perret, S; Korboulewsky, N	The effect of deer browsing and understory light availability on stump mortality and sprout growth capacity in sessile oak	10.1016/j.foreco.2018.08.015	Marell_2018	2018	Roe Deer (Capreolus capreolus)	Artiodactyla	LC	STRATEGIC	SPECIES	NO
Marell, A; Hamard, JP; Perot, T; Perret, S; Korboulewsky, N	The effect of deer browsing and understory light availability on stump mortality and sprout growth capacity in sessile oak	10.1016/j.foreco.2018.08.015	Marell_2018	2018	Roe Deer (Capreolus capreolus)	Artiodactyla	LC	STRATEGIC	SPECIES	NO
Marell, A; Hamard, JP; Perot, T; Perret, S; Korboulewsky, N	The effect of deer browsing and understory light availability on stump mortality and sprout growth capacity in sessile oak	10.1016/j.foreco.2018.08.015	Marell_2018	2018	Roe Deer (Capreolus capreolus)	Artiodactyla	LC	STRATEGIC	SPECIES	NO
Mengulluoglu, D; Ambarli, H; Berger, A; Hofer, H	Foraging ecology of Eurasian lynx populations in southwest Asia: Conservation implications for a diet specialist	10.1002/ece3.4439	Mengulluoglu_2018	2018	Brown hare (Lepus europaeus)	Lagomorpha	LC	STRATEGIC	BORROWED	YES
Mengulluoglu, D; Ambarli, H; Berger, A; Hofer, H	Foraging ecology of Eurasian lynx populations in southwest Asia: Conservation implications for a diet specialist	10.1002/ece3.4439	Mengulluoglu_2018	2018	Brown hare (Lepus europaeus)	Lagomorpha	LC	STRATEGIC	BORROWED	YES
Mengulluoglu, D; Ambarli, H; Berger, A; Hofer, H	Foraging ecology of Eurasian lynx populations in southwest Asia: Conservation implications for a diet specialist	10.1002/ece3.4439	Mengulluoglu_2018	2018	Brown hare (Lepus europaeus)	Lagomorpha	LC	STRATEGIC	BORROWED	YES
Mengulluoglu, D; Ambarli, H; Berger, A; Hofer, H	Foraging ecology of Eurasian lynx populations in southwest Asia: Conservation implications for a diet specialist	10.1002/ece3.4439	Mengulluoglu_2018	2018	Red Deer (Cervus elaphus)	Artiodactyla	LC	STRATEGIC	BORROWED	YES
Mengulluoglu, D; Ambarli, H; Berger, A; Hofer, H	Foraging ecology of Eurasian lynx populations in southwest Asia: Conservation implications for a diet specialist	10.1002/ece3.4439	Mengulluoglu_2018	2018	Wild Boar (Sus scrofa)	Artiodactyla	LC	STRATEGIC	BORROWED	YES
Mengulluoglu, D; Ambarli, H; Berger, A; Hofer, H	Foraging ecology of Eurasian lynx populations in southwest Asia: Conservation implications for a diet specialist	10.1002/ece3.4439	Mengulluoglu_2018	2018	Wild Boar (Sus scrofa)	Artiodactyla	LC	STRATEGIC	BORROWED	YES
Mengulluoglu, D; Ambarli, H; Berger, A; Hofer, H	Foraging ecology of Eurasian lynx populations in southwest Asia: Conservation implications for a diet specialist	10.1002/ece3.4439	Mengulluoglu_2018	2018	Wild Boar (Sus scrofa)	Artiodactyla	LC	STRATEGIC	BORROWED	YES
Mengulluoglu, D; Ambarli, H; Berger, A; Hofer, H	Foraging ecology of Eurasian lynx populations in southwest Asia: Conservation implications for a diet specialist	10.1002/ece3.4439	Mengulluoglu_2018	2018	Wild Goat (Capra aegagrus)	Artiodactyla	NT	STRATEGIC	STUDY	YES
Mengulluoglu, D; Ambarli, H; Berger, A; Hofer, H	Foraging ecology of Eurasian lynx populations in southwest Asia: Conservation implications for a diet specialist	10.1002/ece3.4439	Mengulluoglu_2018	2018	Wild Goat (Capra aegagrus)	Artiodactyla	NT	STRATEGIC	STUDY	YES
Pfeffer, SE; Spitzer, R; Allen, AM; Hofmeester, TR; Ericsson, G; Widemo, F; Singh, NJ; Cromsigt, JPGM	Pictures or pellets? Comparing camera trapping and dung counts as methods for estimating population densities of ungulates	10.1002/rse2.67	Pfeffer_2018	2018	Moose (Alces alces)	Artiodactyla	LC	HYBRID	STUDY	NO
Pfeffer, SE; Spitzer, R; Allen, AM; Hofmeester, TR; Ericsson, G; Widemo, F; Singh, NJ; Cromsigt, JPGM	Pictures or pellets? Comparing camera trapping and dung counts as methods for estimating population densities of ungulates	10.1002/rse2.67	Pfeffer_2018	2018	Moose (Alces alces)	Artiodactyla	LC	HYBRID	STUDY	NO
Pfeffer, SE; Spitzer, R; Allen, AM; Hofmeester, TR; Ericsson, G; Widemo, F; Singh, NJ; Cromsigt, JPGM	Pictures or pellets? Comparing camera trapping and dung counts as methods for estimating population densities of ungulates	10.1002/rse2.67	Pfeffer_2018	2018	Moose (Alces alces)	Artiodactyla	LC	HYBRID	STUDY	NO
Pfeffer, SE; Spitzer, R; Allen, AM; Hofmeester, TR; Ericsson, G; Widemo, F; Singh, NJ; Cromsigt, JPGM	Pictures or pellets? Comparing camera trapping and dung counts as methods for estimating population densities of ungulates	10.1002/rse2.68	Pfeffer_2018	2018	Roe Deer (Capreolus capreolus)	Artiodactyla	LC	HYBRID	STUDY	NO
Pfeffer, SE; Spitzer, R; Allen, AM; Hofmeester, TR; Ericsson, G; Widemo, F; Singh, NJ; Cromsigt, JPGM	Pictures or pellets? Comparing camera trapping and dung counts as methods for estimating population densities of ungulates	10.1002/rse2.68	Pfeffer_2018	2018	Roe Deer (Capreolus capreolus)	Artiodactyla	LC	HYBRID	STUDY	NO
Pfeffer, SE; Spitzer, R; Allen, AM; Hofmeester, TR; Ericsson, G; Widemo, F; Singh, NJ; Cromsigt, JPGM	Pictures or pellets? Comparing camera trapping and dung counts as methods for estimating population densities of ungulates	10.1002/rse2.68	Pfeffer_2018	2018	Roe Deer (Capreolus capreolus)	Artiodactyla	LC	HYBRID	STUDY	NO
Yang, H; Dou, H; Baniya, RK; Han, S; Guan, Y; Xie, B; Zhao, G; Wang, T; Mou, P; Feng, L; Ge, J	Seasonal food habits and prey selection of Amur tigers and Amur leopards in northeast China	10.1038/s41598-018-25275-1	Yang_2018	2018	Roe Deer (Capreolus capreolus)	Artiodactyla	LC	STRATEGIC	BORROWED	YES
Yang, H; Dou, H; Baniya, RK; Han, S; Guan, Y; Xie, B; Zhao, G; Wang, T; Mou, P; Feng, L; Ge, J	Seasonal food habits and prey selection of Amur tigers and Amur leopards in northeast China	10.1038/s41598-018-25275-1	Yang_2018	2018	Roe Deer (Capreolus capreolus)	Artiodactyla	LC	STRATEGIC	BORROWED	YES
Yang, H; Dou, H; Baniya, RK; Han, S; Guan, Y; Xie, B; Zhao, G; Wang, T; Mou, P; Feng, L; Ge, J	Seasonal food habits and prey selection of Amur tigers and Amur leopards in northeast China	10.1038/s41598-018-25275-1	Yang_2018	2018	Roe Deer (Capreolus capreolus)	Artiodactyla	LC	STRATEGIC	BORROWED	YES
Yang, H; Dou, H; Baniya, RK; Han, S; Guan, Y; Xie, B; Zhao, G; Wang, T; Mou, P; Feng, L; Ge, J	Seasonal food habits and prey selection of Amur tigers and Amur leopards in northeast China	10.1038/s41598-018-25275-1	Yang_2018	2018	Sika deer (Cervus nippon)	Artiodactyla	LC	STRATEGIC	BORROWED	YES
Yang, H; Dou, H; Baniya, RK; Han, S; Guan, Y; Xie, B; Zhao, G; Wang, T; Mou, P; Feng, L; Ge, J	Seasonal food habits and prey selection of Amur tigers and Amur leopards in northeast China	10.1038/s41598-018-25275-1	Yang_2018	2018	Sika deer (Cervus nippon)	Artiodactyla	LC	STRATEGIC	BORROWED	YES
Yang, H; Dou, H; Baniya, RK; Han, S; Guan, Y; Xie, B; Zhao, G; Wang, T; Mou, P; Feng, L; Ge, J	Seasonal food habits and prey selection of Amur tigers and Amur leopards in northeast China	10.1038/s41598-018-25275-1	Yang_2018	2018	Sika deer (Cervus nippon)	Artiodactyla	LC	STRATEGIC	BORROWED	YES
Yang, H; Dou, H; Baniya, RK; Han, S; Guan, Y; Xie, B; Zhao, G; Wang, T; Mou, P; Feng, L; Ge, J	Seasonal food habits and prey selection of Amur tigers and Amur leopards in northeast China	10.1038/s41598-018-25275-1	Yang_2018	2018	Wild Boar (Sus scrofa)	Artiodactyla	LC	STRATEGIC	BORROWED	YES
Yang, H; Dou, H; Baniya, RK; Han, S; Guan, Y; Xie, B; Zhao, G; Wang, T; Mou, P; Feng, L; Ge, J	Seasonal food habits and prey selection of Amur tigers and Amur leopards in northeast China	10.1038/s41598-018-25275-1	Yang_2018	2018	Wild Boar (Sus scrofa)	Artiodactyla	LC	STRATEGIC	BORROWED	YES
Yang, H; Dou, H; Baniya, RK; Han, S; Guan, Y; Xie, B; Zhao, G; Wang, T; Mou, P; Feng, L; Ge, J	Seasonal food habits and prey selection of Amur tigers and Amur leopards in northeast China	10.1038/s41598-018-25275-1	Yang_2018	2018	Wild Boar (Sus scrofa)	Artiodactyla	LC	STRATEGIC	BORROWED	YES
ENETWILD-consortium	Harmonization of the use of hunting statistics for wild boar density estimation in different study areas	10.2903/sp.efsa.2019.EN-1706	ENETWILD_2019	2019	Wild Boar (Sus scrofa)	Artiodactyla	LC	RANDOM	STUDY	NO
ENETWILD-consortium	Harmonization of the use of hunting statistics for wild boar density estimation in different study areas	10.2903/sp.efsa.2019.EN-1706	ENETWILD_2019	2019	Wild Boar (Sus scrofa)	Artiodactyla	LC	RANDOM	STUDY	NO
ENETWILD-consortium	Harmonization of the use of hunting statistics for wild boar density estimation in different study areas	10.2903/sp.efsa.2019.EN-1706	ENETWILD_2019	2019	Wild Boar (Sus scrofa)	Artiodactyla	LC	RANDOM	STUDY	NO
ENETWILD-consortium	Harmonization of the use of hunting statistics for wild boar density estimation in different study areas	10.2903/sp.efsa.2019.EN-1706	ENETWILD_2019	2019	Wild Boar (Sus scrofa)	Artiodactyla	LC	RANDOM	STUDY	NO
ENETWILD-consortium	Harmonization of the use of hunting statistics for wild boar density estimation in different study areas	10.2903/sp.efsa.2019.EN-1706	ENETWILD_2019	2019	Wild Boar (Sus scrofa)	Artiodactyla	LC	RANDOM	STUDY	NO
ENETWILD-consortium	Harmonization of the use of hunting statistics for wild boar density estimation in different study areas	10.2903/sp.efsa.2019.EN-1706	ENETWILD_2019	2019	Wild Boar (Sus scrofa)	Artiodactyla	LC	RANDOM	STUDY	NO
ENETWILD-consortium	Harmonization of the use of hunting statistics for wild boar density estimation in different study areas	10.2903/sp.efsa.2019.EN-1706	ENETWILD_2019	2019	Wild Boar (Sus scrofa)	Artiodactyla	LC	RANDOM	STUDY	NO
ENETWILD-consortium	Harmonization of the use of hunting statistics for wild boar density estimation in different study areas	10.2903/sp.efsa.2019.EN-1706	ENETWILD_2019	2019	Wild Boar (Sus scrofa)	Artiodactyla	LC	RANDOM	STUDY	NO
ENETWILD-consortium	Harmonization of the use of hunting statistics for wild boar density estimation in different study areas	10.2903/sp.efsa.2019.EN-1706	ENETWILD_2019	2019	Wild Boar (Sus scrofa)	Artiodactyla	LC	RANDOM	STUDY	NO
ENETWILD-consortium	Harmonization of the use of hunting statistics for wild boar density estimation in different study areas	10.2903/sp.efsa.2019.EN-1706	ENETWILD_2019	2019	Wild Boar (Sus scrofa)	Artiodactyla	LC	RANDOM	STUDY	NO
ENETWILD-consortium	Harmonization of the use of hunting statistics for wild boar density estimation in different study areas	10.2903/sp.efsa.2019.EN-1706	ENETWILD_2019	2019	Wild Boar (Sus scrofa)	Artiodactyla	LC	RANDOM	STUDY	NO
Ghoddousi, A; Soofi, M; Hamidi, AK; Ashayeri, S; Egli, L; Ghoddousi, S; Speicher, J; Khorozyan, I; Kiabi, BH; Waltert, M	The decline of ungulate populations in Iranian protected areas calls for urgent action against poaching	10.1017/S003060531600154X	Ghoddousi_2019	2019	Red Deer (Cervus elaphus)	Artiodactyla	LC	RANDOM	BORROWED	NO
Ghoddousi, A; Soofi, M; Hamidi, AK; Ashayeri, S; Egli, L; Ghoddousi, S; Speicher, J; Khorozyan, I; Kiabi, BH; Waltert, M	The decline of ungulate populations in Iranian protected areas calls for urgent action against poaching	10.1017/S003060531600154X	Ghoddousi_2019	2019	Wild Boar (Sus scrofa)	Artiodactyla	LC	RANDOM	BORROWED	NO
Korchia, CSF; Noonburg, EG; Ayali, P; Hart, TB; Hart, JA; Detwiler, KM	Applying the random encounter model to estimate density of Cercopithecus lomamiensis from camera traps in the Lomami National Park and buffer zone of the Democratic Republic of the Congo	10.1002/ajpa.23802	Korchia_2019	2019	Lesula (Cercopithecus lomamiensis)	Primate	VU	STRATEGIC	STUDY	NO
Korchia, CSF; Noonburg, EG; Ayali, P; Hart, TB; Hart, JA; Detwiler, KM	Applying the random encounter model to estimate density of Cercopithecus lomamiensis from camera traps in the Lomami National Park and buffer zone of the Democratic Republic of the Congo	10.1002/ajpa.23802	Korchia_2019	2019	Lesula (Cercopithecus lomamiensis)	Primate	VU	STRATEGIC	STUDY	NO
Marcon, A; Battocchio, D; Apollonio, M; Grignolio, S	Assessing precision and requirements of three methods to estimate roe deer density	10.1371/journal.pone.0222349	Marcon_2019	2019	Roe Deer (Capreolus capreolus)	Artiodactyla	LC	RANDOM	SPECIES	NO
Mengulluoglu, D; Ilaslan, E; Emir, H; Berger, A	Diet and wild ungulate preferences of wolves in northwestern Anatolia during winter	10.7717/peerj.7446	Mengulluoglu_2019	2019	Red Deer (Cervus elaphus)	Artiodactyla	LC	STRATEGIC	BORROWED	YES
Mengulluoglu, D; Ilaslan, E; Emir, H; Berger, A	Diet and wild ungulate preferences of wolves in northwestern Anatolia during winter	10.7717/peerj.7446	Mengulluoglu_2019	2019	Wild Boar (Sus scrofa)	Artiodactyla	LC	STRATEGIC	BORROWED	YES
Monteiro-Alves, PS; Helmer, DM; Ferreguetti, AC; Pereira-Ribeiro, J; Rocha, CFD; Bergallo, HG	Occupancy, detectability, and density of crab-eating fox (Cerdocyon thous) in two protected areas of restinga habitats in Brazil	10.1139/cjz-2018-0322	Monteiro_2019	2019	Crab-eating fox (Cerdocyon thous)	Carnivora	LC	RANDOM	STUDY	NO
Nickerson, BS; Parks, LC	Estimating population density of black-tailed deer in northwestern Washington using camera traps and a random encounter model	10.13140/RG.2.2.28655.18083	Nickerson_2019	2019	Columbian Black-tailed Deer (Odocoileus hemionus columbianus)	Artiodactyla	LC	STRATEGIC	TIME	NO
Popova, EP; Ahmed, AA; Genov, PV; Hodzha, MM; Zlatanova, DP	Estimating Population Density of Roe Deer Capreolus capreolus (L.) (Artiodactyla: Cervidae) for Better Management: Comparison of Three Methods	https://www.acta-zoologica-bulgarica.eu/downloads/acta-zoologica-bulgarica/2019/71-4-531-536.pdf	Popova_2019	2019	Roe Deer (Capreolus capreolus)	Artiodactyla	LC	RANDOM	BORROWED	NO
Cardoso, AW; Malhi, Y; Oliveras, I; Lehmann, D; Ndong, JE; Dimoto, E; Bush, E; Jeffery, K; Labriere, N; Lewis, SL; White LTJ; Bond, W; Abernethy, K	The role of forest elephants in shaping tropical forest-savanna coexistence	10.1007/s10021-019-00424-3	Cardoso_2020	2020	African forest elephant (Loxodonta cyclotis)	Proboscidea	CR	STRATEGIC	BORROWED	NO
Cardoso, AW; Malhi, Y; Oliveras, I; Lehmann, D; Ndong, JE; Dimoto, E; Bush, E; Jeffery, K; Labriere, N; Lewis, SL; White LTJ; Bond, W; Abernethy, K	The role of forest elephants in shaping tropical forest-savanna coexistence	10.1007/s10021-019-00424-3	Cardoso_2020	2020	African forest elephant (Loxodonta cyclotis)	Proboscidea	CR	STRATEGIC	BORROWED	NO
Cardoso, AW; Malhi, Y; Oliveras, I; Lehmann, D; Ndong, JE; Dimoto, E; Bush, E; Jeffery, K; Labriere, N; Lewis, SL; White LTJ; Bond, W; Abernethy, K	The role of forest elephants in shaping tropical forest-savanna coexistence	10.1007/s10021-019-00424-3	Cardoso_2020	2020	African forest elephant (Loxodonta cyclotis)	Proboscidea	CR	STRATEGIC	BORROWED	NO
Cardoso, AW; Malhi, Y; Oliveras, I; Lehmann, D; Ndong, JE; Dimoto, E; Bush, E; Jeffery, K; Labriere, N; Lewis, SL; White LTJ; Bond, W; Abernethy, K	The role of forest elephants in shaping tropical forest-savanna coexistence	10.1007/s10021-019-00424-3	Cardoso_2020	2020	African forest elephant (Loxodonta cyclotis)	Proboscidea	CR	STRATEGIC	BORROWED	NO
Cardoso, AW; Malhi, Y; Oliveras, I; Lehmann, D; Ndong, JE; Dimoto, E; Bush, E; Jeffery, K; Labriere, N; Lewis, SL; White LTJ; Bond, W; Abernethy, K	The role of forest elephants in shaping tropical forest-savanna coexistence	10.1007/s10021-019-00424-3	Cardoso_2020	2020	African forest elephant (Loxodonta cyclotis)	Proboscidea	CR	STRATEGIC	BORROWED	NO
Cardoso, AW; Malhi, Y; Oliveras, I; Lehmann, D; Ndong, JE; Dimoto, E; Bush, E; Jeffery, K; Labriere, N; Lewis, SL; White LTJ; Bond, W; Abernethy, K	The role of forest elephants in shaping tropical forest-savanna coexistence	10.1007/s10021-019-00424-3	Cardoso_2020	2020	African forest elephant (Loxodonta cyclotis)	Proboscidea	CR	STRATEGIC	BORROWED	NO
Cardoso, AW; Malhi, Y; Oliveras, I; Lehmann, D; Ndong, JE; Dimoto, E; Bush, E; Jeffery, K; Labriere, N; Lewis, SL; White LTJ; Bond, W; Abernethy, K	The role of forest elephants in shaping tropical forest-savanna coexistence	10.1007/s10021-019-00424-3	Cardoso_2020	2020	African forest elephant (Loxodonta cyclotis)	Proboscidea	CR	STRATEGIC	BORROWED	NO
Cardoso, AW; Malhi, Y; Oliveras, I; Lehmann, D; Ndong, JE; Dimoto, E; Bush, E; Jeffery, K; Labriere, N; Lewis, SL; White LTJ; Bond, W; Abernethy, K	The role of forest elephants in shaping tropical forest-savanna coexistence	10.1007/s10021-019-00424-3	Cardoso_2020	2020	African forest elephant (Loxodonta cyclotis)	Proboscidea	CR	STRATEGIC	BORROWED	NO
Cardoso, AW; Malhi, Y; Oliveras, I; Lehmann, D; Ndong, JE; Dimoto, E; Bush, E; Jeffery, K; Labriere, N; Lewis, SL; White LTJ; Bond, W; Abernethy, K	The role of forest elephants in shaping tropical forest-savanna coexistence	10.1007/s10021-019-00424-3	Cardoso_2020	2020	African forest elephant (Loxodonta cyclotis)	Proboscidea	CR	STRATEGIC	BORROWED	NO
Cardoso, AW; Malhi, Y; Oliveras, I; Lehmann, D; Ndong, JE; Dimoto, E; Bush, E; Jeffery, K; Labriere, N; Lewis, SL; White LTJ; Bond, W; Abernethy, K	The role of forest elephants in shaping tropical forest-savanna coexistence	10.1007/s10021-019-00424-3	Cardoso_2020	2020	African forest elephant (Loxodonta cyclotis)	Proboscidea	CR	STRATEGIC	BORROWED	NO
Cardoso, AW; Malhi, Y; Oliveras, I; Lehmann, D; Ndong, JE; Dimoto, E; Bush, E; Jeffery, K; Labriere, N; Lewis, SL; White LTJ; Bond, W; Abernethy, K	The role of forest elephants in shaping tropical forest-savanna coexistence	10.1007/s10021-019-00424-3	Cardoso_2020	2020	African forest elephant (Loxodonta cyclotis)	Proboscidea	CR	STRATEGIC	BORROWED	NO
Cardoso, AW; Malhi, Y; Oliveras, I; Lehmann, D; Ndong, JE; Dimoto, E; Bush, E; Jeffery, K; Labriere, N; Lewis, SL; White LTJ; Bond, W; Abernethy, K	The role of forest elephants in shaping tropical forest-savanna coexistence	10.1007/s10021-019-00424-3	Cardoso_2020	2020	African forest elephant (Loxodonta cyclotis)	Proboscidea	CR	STRATEGIC	BORROWED	NO
Cardoso, AW; Malhi, Y; Oliveras, I; Lehmann, D; Ndong, JE; Dimoto, E; Bush, E; Jeffery, K; Labriere, N; Lewis, SL; White LTJ; Bond, W; Abernethy, K	The role of forest elephants in shaping tropical forest-savanna coexistence	10.1007/s10021-019-00424-3	Cardoso_2020	2020	African forest elephant (Loxodonta cyclotis)	Proboscidea	CR	STRATEGIC	BORROWED	NO
Cardoso, AW; Malhi, Y; Oliveras, I; Lehmann, D; Ndong, JE; Dimoto, E; Bush, E; Jeffery, K; Labriere, N; Lewis, SL; White LTJ; Bond, W; Abernethy, K	The role of forest elephants in shaping tropical forest-savanna coexistence	10.1007/s10021-019-00424-3	Cardoso_2020	2020	African forest elephant (Loxodonta cyclotis)	Proboscidea	CR	STRATEGIC	BORROWED	NO
Gray, TNE; Grainger, MJ; Grosu, R	Conservation decision-making under uncertainty: Identifying when to reintroduce tiger Panthera tigris to Cambodia	10.1111/csp2.187	Gray_2020	2020	Chinese serow (Capricornis milneedmardsii)	Artiodactyla	VU	STRATEGIC	BORROWED	YES
Gray, TNE; Grainger, MJ; Grosu, R	Conservation decision-making under uncertainty: Identifying when to reintroduce tiger Panthera tigris to Cambodia	10.1111/csp2.187	Gray_2020	2020	Northern pig-tailed macaque (Macaca leonina)	Primate	VU	STRATEGIC	BORROWED	YES
Gray, TNE; Grainger, MJ; Grosu, R	Conservation decision-making under uncertainty: Identifying when to reintroduce tiger Panthera tigris to Cambodia	10.1111/csp2.187	Gray_2020	2020	Northern red mantjac (Muntiacus vaginalis)	Artiodactyla	LC	STRATEGIC	BORROWED	YES
Gray, TNE; Grainger, MJ; Grosu, R	Conservation decision-making under uncertainty: Identifying when to reintroduce tiger Panthera tigris to Cambodia	10.1111/csp2.187	Gray_2020	2020	Sambar (Rusa unicolor)	Artiodactyla	VU	STRATEGIC	BORROWED	YES
Gray, TNE; Grainger, MJ; Grosu, R	Conservation decision-making under uncertainty: Identifying when to reintroduce tiger Panthera tigris to Cambodia	10.1111/csp2.187	Gray_2020	2020	Wild Boar (Sus scrofa)	Artiodactyla	LC	STRATEGIC	BORROWED	YES
Jourdain, NOAS; Cole, DJ; Ridout, MS; Rowcliffe, JM	Statistical Development of Animal Density Estimation Using Random Encounter Modelling	10.1007/s13253-020-00385-4	Jourdain_2020	2020	Chinese water deer (Hydropotes inermis)	Artiodactyla	VU	RANDOM	STUDY	NO
Jourdain, NOAS; Cole, DJ; Ridout, MS; Rowcliffe, JM	Statistical Development of Animal Density Estimation Using Random Encounter Modelling	10.1007/s13253-020-00385-4	Jourdain_2020	2020	Mara (Dolichotis patagonum)	Rodentia	NT	STRATEGIC	STUDY	NO
Jourdain, NOAS; Cole, DJ; Ridout, MS; Rowcliffe, JM	Statistical Development of Animal Density Estimation Using Random Encounter Modelling	10.1007/s13253-020-00385-4	Jourdain_2020	2020	Red-necked wallaby (Notamacropus rufogriseus)	Diprotodontia	LC	RANDOM	STUDY	NO
Marcon, A; Bongi, P; Battocchio, D; Apollonio, M	REM: performance on a high-density fallow deer (Dama dama) population	10.1007/s13364-020-00522-x	Marcon_2020	2020	Fallow deer (Dama dama)	Artiodactyla	LC	RANDOM	BORROWED	NO
Morelle, K; Bubnicki, J; Churski, M; Gryz, J; Podgorski, T; Kuijper, DPJ	Disease-Induced Mortality Outweighs Hunting in Causing Wild Boar Population Crash After African Swine Fever Outbreak	10.3389/fvets.2020.00378	Morelle_2020	2020	Wild Boar (Sus scrofa)	Artiodactyla	LC	HYBRID	TIME	NO
Morelle, K; Bubnicki, J; Churski, M; Gryz, J; Podgorski, T; Kuijper, DPJ	Disease-Induced Mortality Outweighs Hunting in Causing Wild Boar Population Crash After African Swine Fever Outbreak	10.3389/fvets.2020.00378	Morelle_2020	2020	Wild Boar (Sus scrofa)	Artiodactyla	LC	HYBRID	TIME	NO
Morelle, K; Bubnicki, J; Churski, M; Gryz, J; Podgorski, T; Kuijper, DPJ	Disease-Induced Mortality Outweighs Hunting in Causing Wild Boar Population Crash After African Swine Fever Outbreak	10.3389/fvets.2020.00378	Morelle_2020	2020	Wild Boar (Sus scrofa)	Artiodactyla	LC	HYBRID	TIME	NO
Morelle, K; Bubnicki, J; Churski, M; Gryz, J; Podgorski, T; Kuijper, DPJ	Disease-Induced Mortality Outweighs Hunting in Causing Wild Boar Population Crash After African Swine Fever Outbreak	10.3389/fvets.2020.00378	Morelle_2020	2020	Wild Boar (Sus scrofa)	Artiodactyla	LC	HYBRID	TIME	NO
Morelle, K; Bubnicki, J; Churski, M; Gryz, J; Podgorski, T; Kuijper, DPJ	Disease-Induced Mortality Outweighs Hunting in Causing Wild Boar Population Crash After African Swine Fever Outbreak	10.3389/fvets.2020.00378	Morelle_2020	2020	Wild Boar (Sus scrofa)	Artiodactyla	LC	HYBRID	TIME	NO
Morelle, K; Bubnicki, J; Churski, M; Gryz, J; Podgorski, T; Kuijper, DPJ	Disease-Induced Mortality Outweighs Hunting in Causing Wild Boar Population Crash After African Swine Fever Outbreak	10.3389/fvets.2020.00378	Morelle_2020	2020	Wild Boar (Sus scrofa)	Artiodactyla	LC	HYBRID	TIME	NO
Morelle, K; Bubnicki, J; Churski, M; Gryz, J; Podgorski, T; Kuijper, DPJ	Disease-Induced Mortality Outweighs Hunting in Causing Wild Boar Population Crash After African Swine Fever Outbreak	10.3389/fvets.2020.00378	Morelle_2020	2020	Wild Boar (Sus scrofa)	Artiodactyla	LC	HYBRID	TIME	NO
Morelle, K; Bubnicki, J; Churski, M; Gryz, J; Podgorski, T; Kuijper, DPJ	Disease-Induced Mortality Outweighs Hunting in Causing Wild Boar Population Crash After African Swine Fever Outbreak	10.3389/fvets.2020.00378	Morelle_2020	2020	Wild Boar (Sus scrofa)	Artiodactyla	LC	HYBRID	TIME	NO
Morelle, K; Bubnicki, J; Churski, M; Gryz, J; Podgorski, T; Kuijper, DPJ	Disease-Induced Mortality Outweighs Hunting in Causing Wild Boar Population Crash After African Swine Fever Outbreak	10.3389/fvets.2020.00378	Morelle_2020	2020	Wild Boar (Sus scrofa)	Artiodactyla	LC	HYBRID	TIME	NO
Morelle, K; Bubnicki, J; Churski, M; Gryz, J; Podgorski, T; Kuijper, DPJ	Disease-Induced Mortality Outweighs Hunting in Causing Wild Boar Population Crash After African Swine Fever Outbreak	10.3389/fvets.2020.00378	Morelle_2020	2020	Wild Boar (Sus scrofa)	Artiodactyla	LC	HYBRID	TIME	NO
Morelle, K; Bubnicki, J; Churski, M; Gryz, J; Podgorski, T; Kuijper, DPJ	Disease-Induced Mortality Outweighs Hunting in Causing Wild Boar Population Crash After African Swine Fever Outbreak	10.3389/fvets.2020.00378	Morelle_2020	2020	Wild Boar (Sus scrofa)	Artiodactyla	LC	HYBRID	TIME	NO
Morelle, K; Bubnicki, J; Churski, M; Gryz, J; Podgorski, T; Kuijper, DPJ	Disease-Induced Mortality Outweighs Hunting in Causing Wild Boar Population Crash After African Swine Fever Outbreak	10.3389/fvets.2020.00378	Morelle_2020	2020	Wild Boar (Sus scrofa)	Artiodactyla	LC	HYBRID	TIME	NO
Rode-Margono, EJ; Khwaja, H; Rademaker, M; Semiadi, G	Ecology and conservation of the endemic Bawean warty pig Sus verrucosus blouchi and Bawean deer Axis kuhlii	10.1017/S0030605318000996	Rode_2020	2020	Bawean warty pig (Sus verrucosus blouch)	Artiodactyla	EN	HYBRID	STUDY	NO
Rode-Margono, EJ; Khwaja, H; Rademaker, M; Semiadi, G	Ecology and conservation of the endemic Bawean warty pig Sus verrucosus blouchi and Bawean deer Axis kuhlii	10.1017/S0030605318000996	Rode_2020	2020	Bawean warty pig (Sus verrucosus blouch)	Artiodactyla	EN	HYBRID	STUDY	NO
Rode-Margono, EJ; Khwaja, H; Rademaker, M; Semiadi, G	Ecology and conservation of the endemic Bawean warty pig Sus verrucosus blouchi and Bawean deer Axis kuhlii	10.1017/S0030605318000996	Rode_2020	2020	Bawean warty pig (Sus verrucosus blouch)	Artiodactyla	EN	HYBRID	STUDY	NO
Rode-Margono, EJ; Khwaja, H; Rademaker, M; Semiadi, G	Ecology and conservation of the endemic Bawean warty pig Sus verrucosus blouchi and Bawean deer Axis kuhlii	10.1017/S0030605318000996	Rode_2020	2020	Bawean warty pig (Sus verrucosus blouch)	Artiodactyla	EN	HYBRID	STUDY	NO
Rode-Margono, EJ; Khwaja, H; Rademaker, M; Semiadi, G	Ecology and conservation of the endemic Bawean warty pig Sus verrucosus blouchi and Bawean deer Axis kuhlii	10.1017/S0030605318000996	Rode_2020	2020	Bawean warty pig (Sus verrucosus blouch)	Artiodactyla	EN	HYBRID	STUDY	NO
Schaus, J; Uzal, A; Gentle, LK; Baker, PJ; Bearman-Brown, L; Bullion, S; Gazzard, A; Lockwood, H; North, A; Reader, T; Scott, DM; Sutherland, CS; Yarnell, RW	Application of the Random Encounter Model in citizen science projects to monitor animal densities	10.1002/rse2.153	Schaus_2020	2020	West European hedgehog (Erinaceus europaeus)	Eulipotyphla	LC	HYBRID	STUDY	NO
Schaus, J; Uzal, A; Gentle, LK; Baker, PJ; Bearman-Brown, L; Bullion, S; Gazzard, A; Lockwood, H; North, A; Reader, T; Scott, DM; Sutherland, CS; Yarnell, RW	Application of the Random Encounter Model in citizen science projects to monitor animal densities	10.1002/rse2.153	Schaus_2020	2020	West European hedgehog (Erinaceus europaeus)	Eulipotyphla	LC	HYBRID	STUDY	NO
Schaus, J; Uzal, A; Gentle, LK; Baker, PJ; Bearman-Brown, L; Bullion, S; Gazzard, A; Lockwood, H; North, A; Reader, T; Scott, DM; Sutherland, CS; Yarnell, RW	Application of the Random Encounter Model in citizen science projects to monitor animal densities	10.1002/rse2.153	Schaus_2020	2020	West European hedgehog (Erinaceus europaeus)	Eulipotyphla	LC	HYBRID	STUDY	NO
Schaus, J; Uzal, A; Gentle, LK; Baker, PJ; Bearman-Brown, L; Bullion, S; Gazzard, A; Lockwood, H; North, A; Reader, T; Scott, DM; Sutherland, CS; Yarnell, RW	Application of the Random Encounter Model in citizen science projects to monitor animal densities	10.1002/rse2.153	Schaus_2020	2020	West European hedgehog (Erinaceus europaeus)	Eulipotyphla	LC	HYBRID	STUDY	NO
Schaus, J; Uzal, A; Gentle, LK; Baker, PJ; Bearman-Brown, L; Bullion, S; Gazzard, A; Lockwood, H; North, A; Reader, T; Scott, DM; Sutherland, CS; Yarnell, RW	Application of the Random Encounter Model in citizen science projects to monitor animal densities	10.1002/rse2.153	Schaus_2020	2020	West European hedgehog (Erinaceus europaeus)	Eulipotyphla	LC	HYBRID	STUDY	NO
Schaus, J; Uzal, A; Gentle, LK; Baker, PJ; Bearman-Brown, L; Bullion, S; Gazzard, A; Lockwood, H; North, A; Reader, T; Scott, DM; Sutherland, CS; Yarnell, RW	Application of the Random Encounter Model in citizen science projects to monitor animal densities	10.1002/rse2.153	Schaus_2020	2020	West European hedgehog (Erinaceus europaeus)	Eulipotyphla	LC	HYBRID	STUDY	NO
Schaus, J; Uzal, A; Gentle, LK; Baker, PJ; Bearman-Brown, L; Bullion, S; Gazzard, A; Lockwood, H; North, A; Reader, T; Scott, DM; Sutherland, CS; Yarnell, RW	Application of the Random Encounter Model in citizen science projects to monitor animal densities	10.1002/rse2.153	Schaus_2020	2020	West European hedgehog (Erinaceus europaeus)	Eulipotyphla	LC	HYBRID	STUDY	NO
Schaus, J; Uzal, A; Gentle, LK; Baker, PJ; Bearman-Brown, L; Bullion, S; Gazzard, A; Lockwood, H; North, A; Reader, T; Scott, DM; Sutherland, CS; Yarnell, RW	Application of the Random Encounter Model in citizen science projects to monitor animal densities	10.1002/rse2.153	Schaus_2020	2020	West European hedgehog (Erinaceus europaeus)	Eulipotyphla	LC	HYBRID	STUDY	NO
Schaus, J; Uzal, A; Gentle, LK; Baker, PJ; Bearman-Brown, L; Bullion, S; Gazzard, A; Lockwood, H; North, A; Reader, T; Scott, DM; Sutherland, CS; Yarnell, RW	Application of the Random Encounter Model in citizen science projects to monitor animal densities	10.1002/rse2.153	Schaus_2020	2020	West European hedgehog (Erinaceus europaeus)	Eulipotyphla	LC	HYBRID	STUDY	NO
Schaus, J; Uzal, A; Gentle, LK; Baker, PJ; Bearman-Brown, L; Bullion, S; Gazzard, A; Lockwood, H; North, A; Reader, T; Scott, DM; Sutherland, CS; Yarnell, RW	Application of the Random Encounter Model in citizen science projects to monitor animal densities	10.1002/rse2.153	Schaus_2020	2020	West European hedgehog (Erinaceus europaeus)	Eulipotyphla	LC	HYBRID	STUDY	NO
Schaus, J; Uzal, A; Gentle, LK; Baker, PJ; Bearman-Brown, L; Bullion, S; Gazzard, A; Lockwood, H; North, A; Reader, T; Scott, DM; Sutherland, CS; Yarnell, RW	Application of the Random Encounter Model in citizen science projects to monitor animal densities	10.1002/rse2.153	Schaus_2020	2020	West European hedgehog (Erinaceus europaeus)	Eulipotyphla	LC	HYBRID	STUDY	NO
Schaus, J; Uzal, A; Gentle, LK; Baker, PJ; Bearman-Brown, L; Bullion, S; Gazzard, A; Lockwood, H; North, A; Reader, T; Scott, DM; Sutherland, CS; Yarnell, RW	Application of the Random Encounter Model in citizen science projects to monitor animal densities	10.1002/rse2.153	Schaus_2020	2020	West European hedgehog (Erinaceus europaeus)	Eulipotyphla	LC	HYBRID	STUDY	NO
Schaus, J; Uzal, A; Gentle, LK; Baker, PJ; Bearman-Brown, L; Bullion, S; Gazzard, A; Lockwood, H; North, A; Reader, T; Scott, DM; Sutherland, CS; Yarnell, RW	Application of the Random Encounter Model in citizen science projects to monitor animal densities	10.1002/rse2.153	Schaus_2020	2020	West European hedgehog (Erinaceus europaeus)	Eulipotyphla	LC	HYBRID	STUDY	NO
Schaus, J; Uzal, A; Gentle, LK; Baker, PJ; Bearman-Brown, L; Bullion, S; Gazzard, A; Lockwood, H; North, A; Reader, T; Scott, DM; Sutherland, CS; Yarnell, RW	Application of the Random Encounter Model in citizen science projects to monitor animal densities	10.1002/rse2.153	Schaus_2020	2020	West European hedgehog (Erinaceus europaeus)	Eulipotyphla	LC	HYBRID	STUDY	NO
Schaus, J; Uzal, A; Gentle, LK; Baker, PJ; Bearman-Brown, L; Bullion, S; Gazzard, A; Lockwood, H; North, A; Reader, T; Scott, DM; Sutherland, CS; Yarnell, RW	Application of the Random Encounter Model in citizen science projects to monitor animal densities	10.1002/rse2.153	Schaus_2020	2020	West European hedgehog (Erinaceus europaeus)	Eulipotyphla	LC	HYBRID	STUDY	NO
Schaus, J; Uzal, A; Gentle, LK; Baker, PJ; Bearman-Brown, L; Bullion, S; Gazzard, A; Lockwood, H; North, A; Reader, T; Scott, DM; Sutherland, CS; Yarnell, RW	Application of the Random Encounter Model in citizen science projects to monitor animal densities	10.1002/rse2.153	Schaus_2020	2020	West European hedgehog (Erinaceus europaeus)	Eulipotyphla	LC	HYBRID	STUDY	NO
Schaus, J; Uzal, A; Gentle, LK; Baker, PJ; Bearman-Brown, L; Bullion, S; Gazzard, A; Lockwood, H; North, A; Reader, T; Scott, DM; Sutherland, CS; Yarnell, RW	Application of the Random Encounter Model in citizen science projects to monitor animal densities	10.1002/rse2.153	Schaus_2020	2020	West European hedgehog (Erinaceus europaeus)	Eulipotyphla	LC	HYBRID	STUDY	NO
Schaus, J; Uzal, A; Gentle, LK; Baker, PJ; Bearman-Brown, L; Bullion, S; Gazzard, A; Lockwood, H; North, A; Reader, T; Scott, DM; Sutherland, CS; Yarnell, RW	Application of the Random Encounter Model in citizen science projects to monitor animal densities	10.1002/rse2.153	Schaus_2020	2020	West European hedgehog (Erinaceus europaeus)	Eulipotyphla	LC	HYBRID	STUDY	NO
Viola, P; Girotti, P; Serafini, D; Serafini, S; Venanzi, R; Tocci, D; Amici, A	Seasonal variation in wild ungulate abundance in a hunting-ban beech forest: A case study of Amiata Mountain, Central Italy	10.3390/IECF2020-07879	Viola_2020	2020	Roe Deer (Capreolus capreolus)	Artiodactyla	LC	RANDOM	STUDY	NO
Viola, P; Girotti, P; Serafini, D; Serafini, S; Venanzi, R; Tocci, D; Amici, A	Seasonal variation in wild ungulate abundance in a hunting-ban beech forest: A case study of Amiata Mountain, Central Italy	10.3390/IECF2020-07879	Viola_2020	2020	Roe Deer (Capreolus capreolus)	Artiodactyla	LC	RANDOM	STUDY	NO
Viola, P; Girotti, P; Serafini, D; Serafini, S; Venanzi, R; Tocci, D; Amici, A	Seasonal variation in wild ungulate abundance in a hunting-ban beech forest: A case study of Amiata Mountain, Central Italy	10.3390/IECF2020-07879	Viola_2020	2020	Wild Boar (Sus scrofa)	Artiodactyla	LC	RANDOM	STUDY	NO
Viola, P; Girotti, P; Serafini, D; Serafini, S; Venanzi, R; Tocci, D; Amici, A	Seasonal variation in wild ungulate abundance in a hunting-ban beech forest: A case study of Amiata Mountain, Central Italy	10.3390/IECF2020-07879	Viola_2020	2020	Wild Boar (Sus scrofa)	Artiodactyla	LC	RANDOM	STUDY	NO
Waltert, M; Grammes, J; Schwenninger, J; Roig-Boixeda, P; Port, M	A case of underestimation of density by direct line transect sampling in a hunted roe deer (Capreolus capreolus) population	10.1007/s13364-019-00450-5	Waltert_2020	2020	Roe Deer (Capreolus capreolus)	Artiodactyla	LC	STRATEGIC	BORROWED	NO
Waltert, M; Grammes, J; Schwenninger, J; Roig-Boixeda, P; Port, M	A case of underestimation of density by direct line transect sampling in a hunted roe deer (Capreolus capreolus) population	10.1007/s13364-019-00450-5	Waltert_2020	2020	Roe Deer (Capreolus capreolus)	Artiodactyla	LC	STRATEGIC	BORROWED	NO
Doran-Myers, D; Kenney, AJ; Krebs, CJ; Lamb, CT; Menzies, AK; Murray, D; Studd, EK; Whittington, J; Boutin, S	Density estimates for Canada lynx vary among estimation methods	10.1002/ecs2.3774	DoranMyers_2021	2021	Canada lynx (Lynx canadensis)	Carnivora	LC	HYBRID	STUDY	NO
Drimaj, J; Kamler, J; Mikulka, O; Homolka, M; Plhal, R	EFFECTS OF HUMAN ACTIVITIES ON DISTRIBUTION AND BEHAVIOUR OF ROE DEER AND WILD BOAR IN A SUBURBAN FOREST	NA	Drimaj_2021	2021	Roe Deer (Capreolus capreolus)	Artiodactyla	LC	UNSPECIFIED	UNSPECIFIED	NO
Drimaj, J; Kamler, J; Mikulka, O; Homolka, M; Plhal, R	EFFECTS OF HUMAN ACTIVITIES ON DISTRIBUTION AND BEHAVIOUR OF ROE DEER AND WILD BOAR IN A SUBURBAN FOREST	NA	Drimaj_2021	2021	Wild Boar (Sus scrofa)	Artiodactyla	LC	UNSPECIFIED	UNSPECIFIED	NO
Garrote, G; de Ayala, RP; Alvarez, A; Martin, JM; Ruiz, M; de Lillo, S; Simon, MA	Improving the random encounter model method to estimate carnivore densities using data generated by conventional camera-trap design	10.1017/S0030605318001618	Garrote_2021	2021	Iberian lynx (Lynx pardinus)	Carnivora	EN	STRATEGIC	BORROWED	NO
Jayasekara, D; Mahaulpatha, D; Miththapala, S	Population density estimation of meso-mammal carnivores using camera traps without the individual recognition in Maduru Oya National Park, Sri Lanka	10.4404/hystrix-00452-2021	Jayasekara_2021	2021	Eurasian Otter (Lutra lutra)	Carnivora	NT	RANDOM	STUDY	NO
Jayasekara, D; Mahaulpatha, D; Miththapala, S	Population density estimation of meso-mammal carnivores using camera traps without the individual recognition in Maduru Oya National Park, Sri Lanka	10.4404/hystrix-00452-2021	Jayasekara_2021	2021	Fishing cat (Prionailurus viverrinus)	Carnivora	VU	RANDOM	STUDY	NO
Jayasekara, D; Mahaulpatha, D; Miththapala, S	Population density estimation of meso-mammal carnivores using camera traps without the individual recognition in Maduru Oya National Park, Sri Lanka	10.4404/hystrix-00452-2021	Jayasekara_2021	2021	Golden jackal (Canis aureus)	Carnivora	LC	RANDOM	STUDY	NO
Jayasekara, D; Mahaulpatha, D; Miththapala, S	Population density estimation of meso-mammal carnivores using camera traps without the individual recognition in Maduru Oya National Park, Sri Lanka	10.4404/hystrix-00452-2021	Jayasekara_2021	2021	Golden palm civet (Paradoxurus zeylonensis)	Carnivora	LC	RANDOM	STUDY	NO
Jayasekara, D; Mahaulpatha, D; Miththapala, S	Population density estimation of meso-mammal carnivores using camera traps without the individual recognition in Maduru Oya National Park, Sri Lanka	10.4404/hystrix-00452-2021	Jayasekara_2021	2021	Ring-tailed civet (Viverricula indica)	Carnivora	LC	RANDOM	STUDY	NO
Jayasekara, D; Mahaulpatha, D; Miththapala, S	Population density estimation of meso-mammal carnivores using camera traps without the individual recognition in Maduru Oya National Park, Sri Lanka	10.4404/hystrix-00452-2021	Jayasekara_2021	2021	Ruddy mongoose (Herpestes smithii)	Carnivora	LC	RANDOM	STUDY	NO
Jayasekara, D; Mahaulpatha, D; Miththapala, S	Population density estimation of meso-mammal carnivores using camera traps without the individual recognition in Maduru Oya National Park, Sri Lanka	10.4404/hystrix-00452-2021	Jayasekara_2021	2021	Stripe-necked mongoose (Herpestes vitticollis)	Carnivora	LC	RANDOM	STUDY	NO
Jia, YH; Qiu, J; Ma, C; Wang, JZ; Wang, GQ; Li, FF	A density estimation model of plateau pika (Ochotona curzoniae) supporting camera-monitoring programs	10.1002/ece3.7865	Jia_2021	2021	Plateau pika (Ochotona curzoniae)	Lagomorpha	LC	STRATEGIC	BORROWED	NO
Kavcic, K; Palencia, P; Apollonio, M; Vicente, J; Sprem, N	Random encounter model to estimate density of mountain-dwelling ungulate	10.1007/s10344-021-01530-1	Kavcic_2021	2021	Balkan chamois (Rupicapra rupicapra)	Artiodactyla	LC	RANDOM	STUDY	NO
Khoo, MDY; Lim, BTM; Soh, MCK; Loy, RHY; Lua, HK; Lee, BPYH; Loo, AHB; Er, KBH	Persistence of a locally endangered mouse-deer amidst the re-emergence of two larger ungulates in small urban rainforest fragments	10.1016/j.gecco.2021.e01807	Khoo_2021	2021	Lesser mouse-deer (Tragulus kanchil)	Artiodactyla	LC	HYBRID	STUDY	NO
Khoo, MDY; Lim, BTM; Soh, MCK; Loy, RHY; Lua, HK; Lee, BPYH; Loo, AHB; Er, KBH	Persistence of a locally endangered mouse-deer amidst the re-emergence of two larger ungulates in small urban rainforest fragments	10.1016/j.gecco.2021.e01807	Khoo_2021	2021	Lesser mouse-deer (Tragulus kanchil)	Artiodactyla	LC	HYBRID	STUDY	NO
Khoo, MDY; Lim, BTM; Soh, MCK; Loy, RHY; Lua, HK; Lee, BPYH; Loo, AHB; Er, KBH	Persistence of a locally endangered mouse-deer amidst the re-emergence of two larger ungulates in small urban rainforest fragments	10.1016/j.gecco.2021.e01807	Khoo_2021	2021	Sambar (Rusa unicolor)	Artiodactyla	VU	HYBRID	STUDY	NO
Khoo, MDY; Lim, BTM; Soh, MCK; Loy, RHY; Lua, HK; Lee, BPYH; Loo, AHB; Er, KBH	Persistence of a locally endangered mouse-deer amidst the re-emergence of two larger ungulates in small urban rainforest fragments	10.1016/j.gecco.2021.e01807	Khoo_2021	2021	Sambar (Rusa unicolor)	Artiodactyla	VU	HYBRID	STUDY	NO
Khoo, MDY; Lim, BTM; Soh, MCK; Loy, RHY; Lua, HK; Lee, BPYH; Loo, AHB; Er, KBH	Persistence of a locally endangered mouse-deer amidst the re-emergence of two larger ungulates in small urban rainforest fragments	10.1016/j.gecco.2021.e01807	Khoo_2021	2021	Wild Boar (Sus scrofa)	Artiodactyla	LC	HYBRID	STUDY	NO
Khoo, MDY; Lim, BTM; Soh, MCK; Loy, RHY; Lua, HK; Lee, BPYH; Loo, AHB; Er, KBH	Persistence of a locally endangered mouse-deer amidst the re-emergence of two larger ungulates in small urban rainforest fragments	10.1016/j.gecco.2021.e01807	Khoo_2021	2021	Wild Boar (Sus scrofa)	Artiodactyla	LC	HYBRID	STUDY	NO
Loonam, KE; Ausband, DE; Lukacs, PM; Mitchell, MS; Robinson, HS	Estimating Abundance of an Unmarked, Low-Density Species using Cameras	10.1002/jwmg.21950	Loonam_2021	2021	Puma (Puma concolor)	Carnivora	LC	STRATEGIC	BORROWED	NO
Loonam, KE; Ausband, DE; Lukacs, PM; Mitchell, MS; Robinson, HS	Estimating Abundance of an Unmarked, Low-Density Species using Cameras	10.1002/jwmg.21950	Loonam_2021	2021	Puma (Puma concolor)	Carnivora	LC	STRATEGIC	BORROWED	NO
Loonam, KE; Ausband, DE; Lukacs, PM; Mitchell, MS; Robinson, HS	Estimating Abundance of an Unmarked, Low-Density Species using Cameras	10.1002/jwmg.21950	Loonam_2021	2021	Puma (Puma concolor)	Carnivora	LC	STRATEGIC	BORROWED	NO
Loonam, KE; Ausband, DE; Lukacs, PM; Mitchell, MS; Robinson, HS	Estimating Abundance of an Unmarked, Low-Density Species using Cameras	10.1002/jwmg.21950	Loonam_2021	2021	Puma (Puma concolor)	Carnivora	LC	STRATEGIC	BORROWED	NO
Loonam, KE; Ausband, DE; Lukacs, PM; Mitchell, MS; Robinson, HS	Estimating Abundance of an Unmarked, Low-Density Species using Cameras	10.1002/jwmg.21950	Loonam_2021	2021	Puma (Puma concolor)	Carnivora	LC	STRATEGIC	BORROWED	NO
Majelantle, TL; Ganswindt, A; Jordaan, RK; Slip, DJ; Harcourt, R; McIntyre, T	Increased population density and behavioural flexibility of African clawless otters (Aonyx capensis) in specific anthropogenic environments	10.1007/s11252-020-01068-1	Majelantle_2021	2021	African clawless otter (Aonyx capensis)	Carnivora	NT	STRATEGIC	BORROWED	NO
Majelantle, TL; Ganswindt, A; Jordaan, RK; Slip, DJ; Harcourt, R; McIntyre, T	Increased population density and behavioural flexibility of African clawless otters (Aonyx capensis) in specific anthropogenic environments	10.1007/s11252-020-01068-1	Majelantle_2021	2021	African clawless otter (Aonyx capensis)	Carnivora	NT	STRATEGIC	BORROWED	NO
Majelantle, TL; Ganswindt, A; Jordaan, RK; Slip, DJ; Harcourt, R; McIntyre, T	Increased population density and behavioural flexibility of African clawless otters (Aonyx capensis) in specific anthropogenic environments	10.1007/s11252-020-01068-1	Majelantle_2021	2021	African clawless otter (Aonyx capensis)	Carnivora	NT	STRATEGIC	BORROWED	NO
Melville, HIAS; Straus, WM	Trialling a simple camera-trap based method to estimate black-backed jackal population density	10.38140/00679208/indago.v37.a6	Melville_2021	2021	Black-backed jackal (Canis mesomelas)	Carnivora	LC	RANDOM	STUDY	NO
Melville, HIAS; Straus, WM	Trialling a simple camera-trap based method to estimate black-backed jackal population density	10.38140/00679208/indago.v37.a6	Melville_2021	2021	Black-backed jackal (Canis mesomelas)	Carnivora	LC	RANDOM	STUDY	NO
Melville, HIAS; Straus, WM	Trialling a simple camera-trap based method to estimate black-backed jackal population density	10.38140/00679208/indago.v37.a6	Melville_2021	2021	Black-backed jackal (Canis mesomelas)	Carnivora	LC	RANDOM	STUDY	NO
Melville, HIAS; Straus, WM	Trialling a simple camera-trap based method to estimate black-backed jackal population density	10.38140/00679208/indago.v37.a6	Melville_2021	2021	Black-backed jackal (Canis mesomelas)	Carnivora	LC	RANDOM	STUDY	NO
Melville, HIAS; Straus, WM	Trialling a simple camera-trap based method to estimate black-backed jackal population density	10.38140/00679208/indago.v37.a6	Melville_2021	2021	Black-backed jackal (Canis mesomelas)	Carnivora	LC	RANDOM	STUDY	NO
Melville, HIAS; Straus, WM	Trialling a simple camera-trap based method to estimate black-backed jackal population density	10.38140/00679208/indago.v37.a6	Melville_2021	2021	Black-backed jackal (Canis mesomelas)	Carnivora	LC	RANDOM	STUDY	NO
Melville, HIAS; Straus, WM	Trialling a simple camera-trap based method to estimate black-backed jackal population density	10.38140/00679208/indago.v37.a6	Melville_2021	2021	Black-backed jackal (Canis mesomelas)	Carnivora	LC	RANDOM	BORROWED	NO
Melville, HIAS; Straus, WM	Trialling a simple camera-trap based method to estimate black-backed jackal population density	10.38140/00679208/indago.v37.a6	Melville_2021	2021	Black-backed jackal (Canis mesomelas)	Carnivora	LC	RANDOM	BORROWED	NO
Melville, HIAS; Straus, WM	Trialling a simple camera-trap based method to estimate black-backed jackal population density	10.38140/00679208/indago.v37.a6	Melville_2021	2021	Black-backed jackal (Canis mesomelas)	Carnivora	LC	RANDOM	BORROWED	NO
Melville, HIAS; Straus, WM	Trialling a simple camera-trap based method to estimate black-backed jackal population density	10.38140/00679208/indago.v37.a6	Melville_2021	2021	Black-backed jackal (Canis mesomelas)	Carnivora	LC	RANDOM	BORROWED	NO
Melville, HIAS; Straus, WM	Trialling a simple camera-trap based method to estimate black-backed jackal population density	10.38140/00679208/indago.v37.a6	Melville_2021	2021	Black-backed jackal (Canis mesomelas)	Carnivora	LC	RANDOM	BORROWED	NO
Melville, HIAS; Straus, WM	Trialling a simple camera-trap based method to estimate black-backed jackal population density	10.38140/00679208/indago.v37.a6	Melville_2021	2021	Black-backed jackal (Canis mesomelas)	Carnivora	LC	RANDOM	BORROWED	NO
Melville, HIAS; Straus, WM	Trialling a simple camera-trap based method to estimate black-backed jackal population density	10.38140/00679208/indago.v37.a6	Melville_2021	2021	Black-backed jackal (Canis mesomelas)	Carnivora	LC	RANDOM	BORROWED	NO
Melville, HIAS; Straus, WM	Trialling a simple camera-trap based method to estimate black-backed jackal population density	10.38140/00679208/indago.v37.a6	Melville_2021	2021	Black-backed jackal (Canis mesomelas)	Carnivora	LC	RANDOM	BORROWED	NO
Melville, HIAS; Straus, WM	Trialling a simple camera-trap based method to estimate black-backed jackal population density	10.38140/00679208/indago.v37.a6	Melville_2021	2021	Black-backed jackal (Canis mesomelas)	Carnivora	LC	RANDOM	BORROWED	NO
Melville, HIAS; Straus, WM	Trialling a simple camera-trap based method to estimate black-backed jackal population density	10.38140/00679208/indago.v37.a6	Melville_2021	2021	Black-backed jackal (Canis mesomelas)	Carnivora	LC	RANDOM	BORROWED	NO
Melville, HIAS; Straus, WM	Trialling a simple camera-trap based method to estimate black-backed jackal population density	10.38140/00679208/indago.v37.a6	Melville_2021	2021	Black-backed jackal (Canis mesomelas)	Carnivora	LC	RANDOM	BORROWED	NO
Melville, HIAS; Straus, WM	Trialling a simple camera-trap based method to estimate black-backed jackal population density	10.38140/00679208/indago.v37.a6	Melville_2021	2021	Black-backed jackal (Canis mesomelas)	Carnivora	LC	RANDOM	BORROWED	NO
Palencia, P; Rowcliffe, JM; Vicente, J; Acevedo, P	Assessing the camera trap methodologies used to estimate density of unmarked populations	10.1111/1365-2664.13913	Palencia_2021	2021	Red Deer (Cervus elaphus)	Artiodactyla	LC	RANDOM	STUDY	NO
Palencia, P; Rowcliffe, JM; Vicente, J; Acevedo, P	Assessing the camera trap methodologies used to estimate density of unmarked populations	10.1111/1365-2664.13913	Palencia_2021	2021	Red Deer (Cervus elaphus)	Artiodactyla	LC	RANDOM	STUDY	NO
Palencia, P; Rowcliffe, JM; Vicente, J; Acevedo, P	Assessing the camera trap methodologies used to estimate density of unmarked populations	10.1111/1365-2664.13913	Palencia_2021	2021	Red fox (Vulpes vulpes)	Carnivora	LC	RANDOM	STUDY	NO
Palencia, P; Rowcliffe, JM; Vicente, J; Acevedo, P	Assessing the camera trap methodologies used to estimate density of unmarked populations	10.1111/1365-2664.13913	Palencia_2021	2021	Red fox (Vulpes vulpes)	Carnivora	LC	RANDOM	STUDY	NO
Palencia, P; Rowcliffe, JM; Vicente, J; Acevedo, P	Assessing the camera trap methodologies used to estimate density of unmarked populations	10.1111/1365-2664.13913	Palencia_2021	2021	Wild Boar (Sus scrofa)	Artiodactyla	LC	RANDOM	STUDY	NO
Palencia, P; Rowcliffe, JM; Vicente, J; Acevedo, P	Assessing the camera trap methodologies used to estimate density of unmarked populations	10.1111/1365-2664.13913	Palencia_2021	2021	Wild Boar (Sus scrofa)	Artiodactyla	LC	RANDOM	STUDY	NO
Pettigrew, P; Sigouin, D; St-Laurent, MH	Testing the precision and sensitivity of density estimates obtained with a camera-trap method revealed limitations and opportunities	10.1002/ece3.7619	Pettigrew_2021	2021	American black bear (Ursus americanus)	Carnivora	LC	RANDOM	BORROWED	NO
Pettigrew, P; Sigouin, D; St-Laurent, MH	Testing the precision and sensitivity of density estimates obtained with a camera-trap method revealed limitations and opportunities	10.1002/ece3.7619	Pettigrew_2021	2021	American black bear (Ursus americanus)	Carnivora	LC	RANDOM	BORROWED	NO
Pettigrew, P; Sigouin, D; St-Laurent, MH	Testing the precision and sensitivity of density estimates obtained with a camera-trap method revealed limitations and opportunities	10.1002/ece3.7619	Pettigrew_2021	2021	American black bear (Ursus americanus)	Carnivora	LC	RANDOM	BORROWED	NO
Pettigrew, P; Sigouin, D; St-Laurent, MH	Testing the precision and sensitivity of density estimates obtained with a camera-trap method revealed limitations and opportunities	10.1002/ece3.7619	Pettigrew_2021	2021	American black bear (Ursus americanus)	Carnivora	LC	RANDOM	BORROWED	NO
Qiu, J; Ma, C; Jia, YH; Wang, JZ; Cao, SK; Li, FF	The distribution and behavioral characteristics of plateau pikas (Ochotona curzoniae)	10.3897/zookeys.1059.63581	Qiu_2021	2021	Plateau pika (Ochotona curzoniae)	Lagomorpha	LC	STRATEGIC	BORROWED	NO
Qiu, J; Ma, C; Jia, YH; Wang, JZ; Cao, SK; Li, FF	The distribution and behavioral characteristics of plateau pikas (Ochotona curzoniae)	10.3897/zookeys.1059.63581	Qiu_2021	2021	Plateau pika (Ochotona curzoniae)	Lagomorpha	LC	STRATEGIC	BORROWED	NO
Qiu, J; Ma, C; Jia, YH; Wang, JZ; Cao, SK; Li, FF	The distribution and behavioral characteristics of plateau pikas (Ochotona curzoniae)	10.3897/zookeys.1059.63581	Qiu_2021	2021	Plateau pika (Ochotona curzoniae)	Lagomorpha	LC	STRATEGIC	BORROWED	NO
Qiu, J; Ma, C; Jia, YH; Wang, JZ; Cao, SK; Li, FF	The distribution and behavioral characteristics of plateau pikas (Ochotona curzoniae)	10.3897/zookeys.1059.63581	Qiu_2021	2021	Plateau pika (Ochotona curzoniae)	Lagomorpha	LC	STRATEGIC	BORROWED	NO
Qiu, J; Ma, C; Jia, YH; Wang, JZ; Cao, SK; Li, FF	The distribution and behavioral characteristics of plateau pikas (Ochotona curzoniae)	10.3897/zookeys.1059.63581	Qiu_2021	2021	Plateau pika (Ochotona curzoniae)	Lagomorpha	LC	STRATEGIC	BORROWED	NO
Qiu, J; Ma, C; Jia, YH; Wang, JZ; Cao, SK; Li, FF	The distribution and behavioral characteristics of plateau pikas (Ochotona curzoniae)	10.3897/zookeys.1059.63581	Qiu_2021	2021	Plateau pika (Ochotona curzoniae)	Lagomorpha	LC	STRATEGIC	BORROWED	NO
Askerov, E; Trepet, SA; Eskina, TG; Bibina, KV; Narkevich, AI; Pkhitikov, AB; Zazanashvili, N; Akhmadova, K	ESTIMATION OF THE POPULATION DENSITIES OF SPECIES PREY OR COMPETITOR TO THE LEOPARD (PANTHERA PARDUS) IN THE HYRCAN NATIONAL PARK, AZERBAIJAN	10.31857/S0044513421080031	Askerov_2022	2022	Brown bear (Ursus arctos)	Carnivora	LC	STRATEGIC	BORROWED	YES
Askerov, E; Trepet, SA; Eskina, TG; Bibina, KV; Narkevich, AI; Pkhitikov, AB; Zazanashvili, N; Akhmadova, K	ESTIMATION OF THE POPULATION DENSITIES OF SPECIES PREY OR COMPETITOR TO THE LEOPARD (PANTHERA PARDUS) IN THE HYRCAN NATIONAL PARK, AZERBAIJAN	10.31857/S0044513421080031	Askerov_2022	2022	Brown bear (Ursus arctos)	Carnivora	LC	STRATEGIC	BORROWED	YES
Askerov, E; Trepet, SA; Eskina, TG; Bibina, KV; Narkevich, AI; Pkhitikov, AB; Zazanashvili, N; Akhmadova, K	ESTIMATION OF THE POPULATION DENSITIES OF SPECIES PREY OR COMPETITOR TO THE LEOPARD (PANTHERA PARDUS) IN THE HYRCAN NATIONAL PARK, AZERBAIJAN	10.31857/S0044513421080031	Askerov_2022	2022	Crested porcupine (Hystrix cristata)	Rodentia	LC	STRATEGIC	BORROWED	YES
Askerov, E; Trepet, SA; Eskina, TG; Bibina, KV; Narkevich, AI; Pkhitikov, AB; Zazanashvili, N; Akhmadova, K	ESTIMATION OF THE POPULATION DENSITIES OF SPECIES PREY OR COMPETITOR TO THE LEOPARD (PANTHERA PARDUS) IN THE HYRCAN NATIONAL PARK, AZERBAIJAN	10.31857/S0044513421080031	Askerov_2022	2022	Crested porcupine (Hystrix cristata)	Rodentia	LC	STRATEGIC	BORROWED	YES
Askerov, E; Trepet, SA; Eskina, TG; Bibina, KV; Narkevich, AI; Pkhitikov, AB; Zazanashvili, N; Akhmadova, K	ESTIMATION OF THE POPULATION DENSITIES OF SPECIES PREY OR COMPETITOR TO THE LEOPARD (PANTHERA PARDUS) IN THE HYRCAN NATIONAL PARK, AZERBAIJAN	10.31857/S0044513421080031	Askerov_2022	2022	Golden jackal (Canis aureus)	Carnivora	LC	STRATEGIC	BORROWED	YES
Askerov, E; Trepet, SA; Eskina, TG; Bibina, KV; Narkevich, AI; Pkhitikov, AB; Zazanashvili, N; Akhmadova, K	ESTIMATION OF THE POPULATION DENSITIES OF SPECIES PREY OR COMPETITOR TO THE LEOPARD (PANTHERA PARDUS) IN THE HYRCAN NATIONAL PARK, AZERBAIJAN	10.31857/S0044513421080031	Askerov_2022	2022	Golden jackal (Canis aureus)	Carnivora	LC	STRATEGIC	BORROWED	YES
Askerov, E; Trepet, SA; Eskina, TG; Bibina, KV; Narkevich, AI; Pkhitikov, AB; Zazanashvili, N; Akhmadova, K	ESTIMATION OF THE POPULATION DENSITIES OF SPECIES PREY OR COMPETITOR TO THE LEOPARD (PANTHERA PARDUS) IN THE HYRCAN NATIONAL PARK, AZERBAIJAN	10.31857/S0044513421080031	Askerov_2022	2022	Gray Wolf (Canis lupus)	Carnivora	LC	STRATEGIC	BORROWED	YES
Askerov, E; Trepet, SA; Eskina, TG; Bibina, KV; Narkevich, AI; Pkhitikov, AB; Zazanashvili, N; Akhmadova, K	ESTIMATION OF THE POPULATION DENSITIES OF SPECIES PREY OR COMPETITOR TO THE LEOPARD (PANTHERA PARDUS) IN THE HYRCAN NATIONAL PARK, AZERBAIJAN	10.31857/S0044513421080031	Askerov_2022	2022	Gray Wolf (Canis lupus)	Carnivora	LC	STRATEGIC	BORROWED	YES
Askerov, E; Trepet, SA; Eskina, TG; Bibina, KV; Narkevich, AI; Pkhitikov, AB; Zazanashvili, N; Akhmadova, K	ESTIMATION OF THE POPULATION DENSITIES OF SPECIES PREY OR COMPETITOR TO THE LEOPARD (PANTHERA PARDUS) IN THE HYRCAN NATIONAL PARK, AZERBAIJAN	10.31857/S0044513421080031	Askerov_2022	2022	Jungle cat (Felis chaus)	Carnivora	LC	STRATEGIC	BORROWED	YES
Askerov, E; Trepet, SA; Eskina, TG; Bibina, KV; Narkevich, AI; Pkhitikov, AB; Zazanashvili, N; Akhmadova, K	ESTIMATION OF THE POPULATION DENSITIES OF SPECIES PREY OR COMPETITOR TO THE LEOPARD (PANTHERA PARDUS) IN THE HYRCAN NATIONAL PARK, AZERBAIJAN	10.31857/S0044513421080031	Askerov_2022	2022	Jungle cat (Felis chaus)	Carnivora	LC	STRATEGIC	BORROWED	YES
Askerov, E; Trepet, SA; Eskina, TG; Bibina, KV; Narkevich, AI; Pkhitikov, AB; Zazanashvili, N; Akhmadova, K	ESTIMATION OF THE POPULATION DENSITIES OF SPECIES PREY OR COMPETITOR TO THE LEOPARD (PANTHERA PARDUS) IN THE HYRCAN NATIONAL PARK, AZERBAIJAN	10.31857/S0044513421080031	Askerov_2022	2022	Leopard (Panthera pardus)	Carnivora	VU	STRATEGIC	BORROWED	YES
Askerov, E; Trepet, SA; Eskina, TG; Bibina, KV; Narkevich, AI; Pkhitikov, AB; Zazanashvili, N; Akhmadova, K	ESTIMATION OF THE POPULATION DENSITIES OF SPECIES PREY OR COMPETITOR TO THE LEOPARD (PANTHERA PARDUS) IN THE HYRCAN NATIONAL PARK, AZERBAIJAN	10.31857/S0044513421080031	Askerov_2022	2022	Leopard (Panthera pardus)	Carnivora	VU	STRATEGIC	BORROWED	YES
Askerov, E; Trepet, SA; Eskina, TG; Bibina, KV; Narkevich, AI; Pkhitikov, AB; Zazanashvili, N; Akhmadova, K	ESTIMATION OF THE POPULATION DENSITIES OF SPECIES PREY OR COMPETITOR TO THE LEOPARD (PANTHERA PARDUS) IN THE HYRCAN NATIONAL PARK, AZERBAIJAN	10.31857/S0044513421080031	Askerov_2022	2022	Raccoon (Procyon lotor)	Carnivora	LC	STRATEGIC	BORROWED	YES
Askerov, E; Trepet, SA; Eskina, TG; Bibina, KV; Narkevich, AI; Pkhitikov, AB; Zazanashvili, N; Akhmadova, K	ESTIMATION OF THE POPULATION DENSITIES OF SPECIES PREY OR COMPETITOR TO THE LEOPARD (PANTHERA PARDUS) IN THE HYRCAN NATIONAL PARK, AZERBAIJAN	10.31857/S0044513421080031	Askerov_2022	2022	Raccoon (Procyon lotor)	Carnivora	LC	STRATEGIC	BORROWED	YES
Askerov, E; Trepet, SA; Eskina, TG; Bibina, KV; Narkevich, AI; Pkhitikov, AB; Zazanashvili, N; Akhmadova, K	ESTIMATION OF THE POPULATION DENSITIES OF SPECIES PREY OR COMPETITOR TO THE LEOPARD (PANTHERA PARDUS) IN THE HYRCAN NATIONAL PARK, AZERBAIJAN	10.31857/S0044513421080031	Askerov_2022	2022	Roe Deer (Capreolus capreolus)	Artiodactyla	LC	STRATEGIC	BORROWED	YES
Askerov, E; Trepet, SA; Eskina, TG; Bibina, KV; Narkevich, AI; Pkhitikov, AB; Zazanashvili, N; Akhmadova, K	ESTIMATION OF THE POPULATION DENSITIES OF SPECIES PREY OR COMPETITOR TO THE LEOPARD (PANTHERA PARDUS) IN THE HYRCAN NATIONAL PARK, AZERBAIJAN	10.31857/S0044513421080031	Askerov_2022	2022	Wild Boar (Sus scrofa)	Artiodactyla	LC	STRATEGIC	BORROWED	YES
Askerov, E; Trepet, SA; Eskina, TG; Bibina, KV; Narkevich, AI; Pkhitikov, AB; Zazanashvili, N; Akhmadova, K	ESTIMATION OF THE POPULATION DENSITIES OF SPECIES PREY OR COMPETITOR TO THE LEOPARD (PANTHERA PARDUS) IN THE HYRCAN NATIONAL PARK, AZERBAIJAN	10.31857/S0044513421080031	Askerov_2022	2022	Wild Boar (Sus scrofa)	Artiodactyla	LC	STRATEGIC	BORROWED	YES
Desgagnes, JF; Schneider, R; St-Laurent, MH	Winter browsing in absence of an apical predator: Do high moose densities compromise tree regeneration?	10.1016/j.foreco.2022.120403	Desgagnes_2022	2022	Moose (Alces alces)	Artiodactyla	LC	RANDOM	BORROWED	YES
Desgagnes, JF; Schneider, R; St-Laurent, MH	Winter browsing in absence of an apical predator: Do high moose densities compromise tree regeneration?	10.1016/j.foreco.2022.120403	Desgagnes_2022	2022	Moose (Alces alces)	Artiodactyla	LC	RANDOM	BORROWED	YES
Desgagnes, JF; Schneider, R; St-Laurent, MH	Winter browsing in absence of an apical predator: Do high moose densities compromise tree regeneration?	10.1016/j.foreco.2022.120403	Desgagnes_2022	2022	Moose (Alces alces)	Artiodactyla	LC	RANDOM	BORROWED	YES
Desgagnes, JF; Schneider, R; St-Laurent, MH	Winter browsing in absence of an apical predator: Do high moose densities compromise tree regeneration?	10.1016/j.foreco.2022.120403	Desgagnes_2022	2022	Moose (Alces alces)	Artiodactyla	LC	RANDOM	BORROWED	YES
Dolapchiev, NP; Zlatanova, DP; Popova, ED; Petrov, PR; Doykin, NA	Apostatic or Anti-apostatic? Prey Selection of Wolf Canis lupus L. (Mammalia: Canidae) in the Osogovo Mountain, Bulgaria	http://www.acta-zoologica-bulgarica.eu/2022/002593	Dolapchiev_2022	2022	Gray Wolf (Canis lupus)	Carnivora	LC	STRATEGIC	BORROWED	YES
Dolapchiev, NP; Zlatanova, DP; Popova, ED; Petrov, PR; Doykin, NA	Apostatic or Anti-apostatic? Prey Selection of Wolf Canis lupus L. (Mammalia: Canidae) in the Osogovo Mountain, Bulgaria	http://www.acta-zoologica-bulgarica.eu/2022/002593	Dolapchiev_2022	2022	Gray Wolf (Canis lupus)	Carnivora	LC	STRATEGIC	BORROWED	YES
Dolapchiev, NP; Zlatanova, DP; Popova, ED; Petrov, PR; Doykin, NA	Apostatic or Anti-apostatic? Prey Selection of Wolf Canis lupus L. (Mammalia: Canidae) in the Osogovo Mountain, Bulgaria	http://www.acta-zoologica-bulgarica.eu/2022/002593	Dolapchiev_2022	2022	Roe Deer (Capreolus capreolus)	Artiodactyla	LC	STRATEGIC	BORROWED	YES
Dolapchiev, NP; Zlatanova, DP; Popova, ED; Petrov, PR; Doykin, NA	Apostatic or Anti-apostatic? Prey Selection of Wolf Canis lupus L. (Mammalia: Canidae) in the Osogovo Mountain, Bulgaria	http://www.acta-zoologica-bulgarica.eu/2022/002593	Dolapchiev_2022	2022	Roe Deer (Capreolus capreolus)	Artiodactyla	LC	STRATEGIC	BORROWED	YES
Dolapchiev, NP; Zlatanova, DP; Popova, ED; Petrov, PR; Doykin, NA	Apostatic or Anti-apostatic? Prey Selection of Wolf Canis lupus L. (Mammalia: Canidae) in the Osogovo Mountain, Bulgaria	http://www.acta-zoologica-bulgarica.eu/2022/002593	Dolapchiev_2022	2022	Wild Boar (Sus scrofa)	Artiodactyla	LC	STRATEGIC	BORROWED	YES
Dolapchiev, NP; Zlatanova, DP; Popova, ED; Petrov, PR; Doykin, NA	Apostatic or Anti-apostatic? Prey Selection of Wolf Canis lupus L. (Mammalia: Canidae) in the Osogovo Mountain, Bulgaria	http://www.acta-zoologica-bulgarica.eu/2022/002593	Dolapchiev_2022	2022	Wild Boar (Sus scrofa)	Artiodactyla	LC	STRATEGIC	BORROWED	YES
ENETWILD-consortium; Acevedo, P; Aleksovski, V; Apollonio, M; Berdion, O; Blanco-Aguilar, JA; del Rio, L; Erturk, A; Fajdiga, L; Escribano, F; Ferroglio, E; Gruychev, G; Gutierrez, I; Haberlein, V; Hoxha, B; Kavcic, K; Keuling, O; Martinez-Carrasco, C; Palencia, P; Pereira, P, Plhal, R; Plis, K; PodgorskiT; Ruiz, C; Scandura, M; Santos, J; Sereno, J; Sergeyev, A; Shakun, V; Soriguer, R; Soyumert,…	Wild boar density data generated by camera trapping in nineteen European areas	10.2903/sp.efsa.2022.EN-7214	ENETWILD_2022	2022	Wild Boar (Sus scrofa)	Artiodactyla	LC	RANDOM	STUDY	NO
ENETWILD-consortium; Acevedo, P; Aleksovski, V; Apollonio, M; Berdion, O; Blanco-Aguilar, JA; del Rio, L; Erturk, A; Fajdiga, L; Escribano, F; Ferroglio, E; Gruychev, G; Gutierrez, I; Haberlein, V; Hoxha, B; Kavcic, K; Keuling, O; Martinez-Carrasco, C; Palencia, P; Pereira, P, Plhal, R; Plis, K; PodgorskiT; Ruiz, C; Scandura, M; Santos, J; Sereno, J; Sergeyev, A; Shakun, V; Soriguer, R; Soyumert,…	Wild boar density data generated by camera trapping in nineteen European areas	10.2903/sp.efsa.2022.EN-7214	ENETWILD_2022	2022	Wild Boar (Sus scrofa)	Artiodactyla	LC	RANDOM	STUDY	NO
ENETWILD-consortium; Acevedo, P; Aleksovski, V; Apollonio, M; Berdion, O; Blanco-Aguilar, JA; del Rio, L; Erturk, A; Fajdiga, L; Escribano, F; Ferroglio, E; Gruychev, G; Gutierrez, I; Haberlein, V; Hoxha, B; Kavcic, K; Keuling, O; Martinez-Carrasco, C; Palencia, P; Pereira, P, Plhal, R; Plis, K; PodgorskiT; Ruiz, C; Scandura, M; Santos, J; Sereno, J; Sergeyev, A; Shakun, V; Soriguer, R; Soyumert,…	Wild boar density data generated by camera trapping in nineteen European areas	10.2903/sp.efsa.2022.EN-7214	ENETWILD_2022	2022	Wild Boar (Sus scrofa)	Artiodactyla	LC	RANDOM	STUDY	NO
ENETWILD-consortium; Acevedo, P; Aleksovski, V; Apollonio, M; Berdion, O; Blanco-Aguilar, JA; del Rio, L; Erturk, A; Fajdiga, L; Escribano, F; Ferroglio, E; Gruychev, G; Gutierrez, I; Haberlein, V; Hoxha, B; Kavcic, K; Keuling, O; Martinez-Carrasco, C; Palencia, P; Pereira, P, Plhal, R; Plis, K; PodgorskiT; Ruiz, C; Scandura, M; Santos, J; Sereno, J; Sergeyev, A; Shakun, V; Soriguer, R; Soyumert,…	Wild boar density data generated by camera trapping in nineteen European areas	10.2903/sp.efsa.2022.EN-7214	ENETWILD_2022	2022	Wild Boar (Sus scrofa)	Artiodactyla	LC	RANDOM	STUDY	NO
ENETWILD-consortium; Acevedo, P; Aleksovski, V; Apollonio, M; Berdion, O; Blanco-Aguilar, JA; del Rio, L; Erturk, A; Fajdiga, L; Escribano, F; Ferroglio, E; Gruychev, G; Gutierrez, I; Haberlein, V; Hoxha, B; Kavcic, K; Keuling, O; Martinez-Carrasco, C; Palencia, P; Pereira, P, Plhal, R; Plis, K; PodgorskiT; Ruiz, C; Scandura, M; Santos, J; Sereno, J; Sergeyev, A; Shakun, V; Soriguer, R; Soyumert,…	Wild boar density data generated by camera trapping in nineteen European areas	10.2903/sp.efsa.2022.EN-7214	ENETWILD_2022	2022	Wild Boar (Sus scrofa)	Artiodactyla	LC	RANDOM	STUDY	NO
ENETWILD-consortium; Acevedo, P; Aleksovski, V; Apollonio, M; Berdion, O; Blanco-Aguilar, JA; del Rio, L; Erturk, A; Fajdiga, L; Escribano, F; Ferroglio, E; Gruychev, G; Gutierrez, I; Haberlein, V; Hoxha, B; Kavcic, K; Keuling, O; Martinez-Carrasco, C; Palencia, P; Pereira, P, Plhal, R; Plis, K; PodgorskiT; Ruiz, C; Scandura, M; Santos, J; Sereno, J; Sergeyev, A; Shakun, V; Soriguer, R; Soyumert,…	Wild boar density data generated by camera trapping in nineteen European areas	10.2903/sp.efsa.2022.EN-7214	ENETWILD_2022	2022	Wild Boar (Sus scrofa)	Artiodactyla	LC	RANDOM	STUDY	NO
ENETWILD-consortium; Acevedo, P; Aleksovski, V; Apollonio, M; Berdion, O; Blanco-Aguilar, JA; del Rio, L; Erturk, A; Fajdiga, L; Escribano, F; Ferroglio, E; Gruychev, G; Gutierrez, I; Haberlein, V; Hoxha, B; Kavcic, K; Keuling, O; Martinez-Carrasco, C; Palencia, P; Pereira, P, Plhal, R; Plis, K; PodgorskiT; Ruiz, C; Scandura, M; Santos, J; Sereno, J; Sergeyev, A; Shakun, V; Soriguer, R; Soyumert,…	Wild boar density data generated by camera trapping in nineteen European areas	10.2903/sp.efsa.2022.EN-7214	ENETWILD_2022	2022	Wild Boar (Sus scrofa)	Artiodactyla	LC	RANDOM	STUDY	NO
ENETWILD-consortium; Acevedo, P; Aleksovski, V; Apollonio, M; Berdion, O; Blanco-Aguilar, JA; del Rio, L; Erturk, A; Fajdiga, L; Escribano, F; Ferroglio, E; Gruychev, G; Gutierrez, I; Haberlein, V; Hoxha, B; Kavcic, K; Keuling, O; Martinez-Carrasco, C; Palencia, P; Pereira, P, Plhal, R; Plis, K; PodgorskiT; Ruiz, C; Scandura, M; Santos, J; Sereno, J; Sergeyev, A; Shakun, V; Soriguer, R; Soyumert,…	Wild boar density data generated by camera trapping in nineteen European areas	10.2903/sp.efsa.2022.EN-7214	ENETWILD_2022	2022	Wild Boar (Sus scrofa)	Artiodactyla	LC	RANDOM	STUDY	NO
ENETWILD-consortium; Acevedo, P; Aleksovski, V; Apollonio, M; Berdion, O; Blanco-Aguilar, JA; del Rio, L; Erturk, A; Fajdiga, L; Escribano, F; Ferroglio, E; Gruychev, G; Gutierrez, I; Haberlein, V; Hoxha, B; Kavcic, K; Keuling, O; Martinez-Carrasco, C; Palencia, P; Pereira, P, Plhal, R; Plis, K; PodgorskiT; Ruiz, C; Scandura, M; Santos, J; Sereno, J; Sergeyev, A; Shakun, V; Soriguer, R; Soyumert,…	Wild boar density data generated by camera trapping in nineteen European areas	10.2903/sp.efsa.2022.EN-7214	ENETWILD_2022	2022	Wild Boar (Sus scrofa)	Artiodactyla	LC	RANDOM	STUDY	NO
ENETWILD-consortium; Acevedo, P; Aleksovski, V; Apollonio, M; Berdion, O; Blanco-Aguilar, JA; del Rio, L; Erturk, A; Fajdiga, L; Escribano, F; Ferroglio, E; Gruychev, G; Gutierrez, I; Haberlein, V; Hoxha, B; Kavcic, K; Keuling, O; Martinez-Carrasco, C; Palencia, P; Pereira, P, Plhal, R; Plis, K; PodgorskiT; Ruiz, C; Scandura, M; Santos, J; Sereno, J; Sergeyev, A; Shakun, V; Soriguer, R; Soyumert,…	Wild boar density data generated by camera trapping in nineteen European areas	10.2903/sp.efsa.2022.EN-7214	ENETWILD_2022	2022	Wild Boar (Sus scrofa)	Artiodactyla	LC	RANDOM	STUDY	NO
ENETWILD-consortium; Acevedo, P; Aleksovski, V; Apollonio, M; Berdion, O; Blanco-Aguilar, JA; del Rio, L; Erturk, A; Fajdiga, L; Escribano, F; Ferroglio, E; Gruychev, G; Gutierrez, I; Haberlein, V; Hoxha, B; Kavcic, K; Keuling, O; Martinez-Carrasco, C; Palencia, P; Pereira, P, Plhal, R; Plis, K; PodgorskiT; Ruiz, C; Scandura, M; Santos, J; Sereno, J; Sergeyev, A; Shakun, V; Soriguer, R; Soyumert,…	Wild boar density data generated by camera trapping in nineteen European areas	10.2903/sp.efsa.2022.EN-7214	ENETWILD_2022	2022	Wild Boar (Sus scrofa)	Artiodactyla	LC	RANDOM	STUDY	NO
ENETWILD-consortium; Acevedo, P; Aleksovski, V; Apollonio, M; Berdion, O; Blanco-Aguilar, JA; del Rio, L; Erturk, A; Fajdiga, L; Escribano, F; Ferroglio, E; Gruychev, G; Gutierrez, I; Haberlein, V; Hoxha, B; Kavcic, K; Keuling, O; Martinez-Carrasco, C; Palencia, P; Pereira, P, Plhal, R; Plis, K; PodgorskiT; Ruiz, C; Scandura, M; Santos, J; Sereno, J; Sergeyev, A; Shakun, V; Soriguer, R; Soyumert,…	Wild boar density data generated by camera trapping in nineteen European areas	10.2903/sp.efsa.2022.EN-7214	ENETWILD_2022	2022	Wild Boar (Sus scrofa)	Artiodactyla	LC	RANDOM	STUDY	NO
ENETWILD-consortium; Acevedo, P; Aleksovski, V; Apollonio, M; Berdion, O; Blanco-Aguilar, JA; del Rio, L; Erturk, A; Fajdiga, L; Escribano, F; Ferroglio, E; Gruychev, G; Gutierrez, I; Haberlein, V; Hoxha, B; Kavcic, K; Keuling, O; Martinez-Carrasco, C; Palencia, P; Pereira, P, Plhal, R; Plis, K; PodgorskiT; Ruiz, C; Scandura, M; Santos, J; Sereno, J; Sergeyev, A; Shakun, V; Soriguer, R; Soyumert,…	Wild boar density data generated by camera trapping in nineteen European areas	10.2903/sp.efsa.2022.EN-7214	ENETWILD_2022	2022	Wild Boar (Sus scrofa)	Artiodactyla	LC	RANDOM	STUDY	NO
ENETWILD-consortium; Acevedo, P; Aleksovski, V; Apollonio, M; Berdion, O; Blanco-Aguilar, JA; del Rio, L; Erturk, A; Fajdiga, L; Escribano, F; Ferroglio, E; Gruychev, G; Gutierrez, I; Haberlein, V; Hoxha, B; Kavcic, K; Keuling, O; Martinez-Carrasco, C; Palencia, P; Pereira, P, Plhal, R; Plis, K; PodgorskiT; Ruiz, C; Scandura, M; Santos, J; Sereno, J; Sergeyev, A; Shakun, V; Soriguer, R; Soyumert,…	Wild boar density data generated by camera trapping in nineteen European areas	10.2903/sp.efsa.2022.EN-7214	ENETWILD_2022	2022	Wild Boar (Sus scrofa)	Artiodactyla	LC	RANDOM	STUDY	NO
ENETWILD-consortium; Acevedo, P; Aleksovski, V; Apollonio, M; Berdion, O; Blanco-Aguilar, JA; del Rio, L; Erturk, A; Fajdiga, L; Escribano, F; Ferroglio, E; Gruychev, G; Gutierrez, I; Haberlein, V; Hoxha, B; Kavcic, K; Keuling, O; Martinez-Carrasco, C; Palencia, P; Pereira, P, Plhal, R; Plis, K; PodgorskiT; Ruiz, C; Scandura, M; Santos, J; Sereno, J; Sergeyev, A; Shakun, V; Soriguer, R; Soyumert,…	Wild boar density data generated by camera trapping in nineteen European areas	10.2903/sp.efsa.2022.EN-7214	ENETWILD_2022	2022	Wild Boar (Sus scrofa)	Artiodactyla	LC	RANDOM	STUDY	NO
ENETWILD-consortium; Acevedo, P; Aleksovski, V; Apollonio, M; Berdion, O; Blanco-Aguilar, JA; del Rio, L; Erturk, A; Fajdiga, L; Escribano, F; Ferroglio, E; Gruychev, G; Gutierrez, I; Haberlein, V; Hoxha, B; Kavcic, K; Keuling, O; Martinez-Carrasco, C; Palencia, P; Pereira, P, Plhal, R; Plis, K; PodgorskiT; Ruiz, C; Scandura, M; Santos, J; Sereno, J; Sergeyev, A; Shakun, V; Soriguer, R; Soyumert,…	Wild boar density data generated by camera trapping in nineteen European areas	10.2903/sp.efsa.2022.EN-7214	ENETWILD_2022	2022	Wild Boar (Sus scrofa)	Artiodactyla	LC	RANDOM	STUDY	NO
ENETWILD-consortium; Acevedo, P; Aleksovski, V; Apollonio, M; Berdion, O; Blanco-Aguilar, JA; del Rio, L; Erturk, A; Fajdiga, L; Escribano, F; Ferroglio, E; Gruychev, G; Gutierrez, I; Haberlein, V; Hoxha, B; Kavcic, K; Keuling, O; Martinez-Carrasco, C; Palencia, P; Pereira, P, Plhal, R; Plis, K; PodgorskiT; Ruiz, C; Scandura, M; Santos, J; Sereno, J; Sergeyev, A; Shakun, V; Soriguer, R; Soyumert,…	Wild boar density data generated by camera trapping in nineteen European areas	10.2903/sp.efsa.2022.EN-7214	ENETWILD_2022	2022	Wild Boar (Sus scrofa)	Artiodactyla	LC	RANDOM	STUDY	NO
ENETWILD-consortium; Acevedo, P; Aleksovski, V; Apollonio, M; Berdion, O; Blanco-Aguilar, JA; del Rio, L; Erturk, A; Fajdiga, L; Escribano, F; Ferroglio, E; Gruychev, G; Gutierrez, I; Haberlein, V; Hoxha, B; Kavcic, K; Keuling, O; Martinez-Carrasco, C; Palencia, P; Pereira, P, Plhal, R; Plis, K; PodgorskiT; Ruiz, C; Scandura, M; Santos, J; Sereno, J; Sergeyev, A; Shakun, V; Soriguer, R; Soyumert,…	Wild boar density data generated by camera trapping in nineteen European areas	10.2903/sp.efsa.2022.EN-7214	ENETWILD_2022	2022	Wild Boar (Sus scrofa)	Artiodactyla	LC	RANDOM	STUDY	NO
ENETWILD-consortium; Acevedo, P; Aleksovski, V; Apollonio, M; Berdion, O; Blanco-Aguilar, JA; del Rio, L; Erturk, A; Fajdiga, L; Escribano, F; Ferroglio, E; Gruychev, G; Gutierrez, I; Haberlein, V; Hoxha, B; Kavcic, K; Keuling, O; Martinez-Carrasco, C; Palencia, P; Pereira, P, Plhal, R; Plis, K; PodgorskiT; Ruiz, C; Scandura, M; Santos, J; Sereno, J; Sergeyev, A; Shakun, V; Soriguer, R; Soyumert,…	Wild boar density data generated by camera trapping in nineteen European areas	10.2903/sp.efsa.2022.EN-7214	ENETWILD_2022	2022	Wild Boar (Sus scrofa)	Artiodactyla	LC	RANDOM	STUDY	NO
Guerrasio, T; Brogi, R; Marcon, A; Apollonio, M	Assessing the precision of wild boar density estimations	10.1002/wsb.1335	Guerrasio_2022	2022	Wild Boar (Sus scrofa)	Artiodactyla	LC	RANDOM	STUDY	NO
Guerrasio, T; Brogi, R; Marcon, A; Apollonio, M	Assessing the precision of wild boar density estimations	10.1002/wsb.1335	Guerrasio_2022	2022	Wild Boar (Sus scrofa)	Artiodactyla	LC	RANDOM	STUDY	NO
Guerrasio, T; Brogi, R; Marcon, A; Apollonio, M	Assessing the precision of wild boar density estimations	10.1002/wsb.1335	Guerrasio_2022	2022	Wild Boar (Sus scrofa)	Artiodactyla	LC	RANDOM	STUDY	NO
Guerrasio, T; Brogi, R; Marcon, A; Apollonio, M	Assessing the precision of wild boar density estimations	10.1002/wsb.1335	Guerrasio_2022	2022	Wild Boar (Sus scrofa)	Artiodactyla	LC	RANDOM	STUDY	NO
Guerrasio, T; Brogi, R; Marcon, A; Apollonio, M	Assessing the precision of wild boar density estimations	10.1002/wsb.1335	Guerrasio_2022	2022	Wild Boar (Sus scrofa)	Artiodactyla	LC	RANDOM	STUDY	NO
Guerrasio, T; Brogi, R; Marcon, A; Apollonio, M	Assessing the precision of wild boar density estimations	10.1002/wsb.1335	Guerrasio_2022	2022	Wild Boar (Sus scrofa)	Artiodactyla	LC	RANDOM	STUDY	NO
Henrich, M; Hartig, F; Dormann, CF; Kuehl, HS; Peters, W; Franke, F; Peterka, T; Sustr, P; Heurich, M	Deer Behavior Affects Density Estimates With Camera Traps, but Is Outweighed by Spatial Variability	10.3389/fevo.2022.881502	Henrich_2022	2022	Red Deer (Cervus elaphus)	Artiodactyla	LC	RANDOM	TIME	NO
Henrich, M; Hartig, F; Dormann, CF; Kuehl, HS; Peters, W; Franke, F; Peterka, T; Sustr, P; Heurich, M	Deer Behavior Affects Density Estimates With Camera Traps, but Is Outweighed by Spatial Variability	10.3389/fevo.2022.881502	Henrich_2022	2022	Red Deer (Cervus elaphus)	Artiodactyla	LC	RANDOM	TIME	NO
Henrich, M; Hartig, F; Dormann, CF; Kuehl, HS; Peters, W; Franke, F; Peterka, T; Sustr, P; Heurich, M	Deer Behavior Affects Density Estimates With Camera Traps, but Is Outweighed by Spatial Variability	10.3389/fevo.2022.881502	Henrich_2022	2022	Red Deer (Cervus elaphus)	Artiodactyla	LC	RANDOM	TIME	NO
Henrich, M; Hartig, F; Dormann, CF; Kuehl, HS; Peters, W; Franke, F; Peterka, T; Sustr, P; Heurich, M	Deer Behavior Affects Density Estimates With Camera Traps, but Is Outweighed by Spatial Variability	10.3389/fevo.2022.881502	Henrich_2022	2022	Red Deer (Cervus elaphus)	Artiodactyla	LC	RANDOM	TIME	NO
Henrich, M; Hartig, F; Dormann, CF; Kuehl, HS; Peters, W; Franke, F; Peterka, T; Sustr, P; Heurich, M	Deer Behavior Affects Density Estimates With Camera Traps, but Is Outweighed by Spatial Variability	10.3389/fevo.2022.881502	Henrich_2022	2022	Red Deer (Cervus elaphus)	Artiodactyla	LC	RANDOM	TIME	NO
Henrich, M; Hartig, F; Dormann, CF; Kuehl, HS; Peters, W; Franke, F; Peterka, T; Sustr, P; Heurich, M	Deer Behavior Affects Density Estimates With Camera Traps, but Is Outweighed by Spatial Variability	10.3389/fevo.2022.881502	Henrich_2022	2022	Red Deer (Cervus elaphus)	Artiodactyla	LC	RANDOM	TIME	NO
Henrich, M; Hartig, F; Dormann, CF; Kuehl, HS; Peters, W; Franke, F; Peterka, T; Sustr, P; Heurich, M	Deer Behavior Affects Density Estimates With Camera Traps, but Is Outweighed by Spatial Variability	10.3389/fevo.2022.881502	Henrich_2022	2022	Red Deer (Cervus elaphus)	Artiodactyla	LC	RANDOM	TIME	NO
Henrich, M; Hartig, F; Dormann, CF; Kuehl, HS; Peters, W; Franke, F; Peterka, T; Sustr, P; Heurich, M	Deer Behavior Affects Density Estimates With Camera Traps, but Is Outweighed by Spatial Variability	10.3389/fevo.2022.881502	Henrich_2022	2022	Red Deer (Cervus elaphus)	Artiodactyla	LC	RANDOM	TIME	NO
Henrich, M; Hartig, F; Dormann, CF; Kuehl, HS; Peters, W; Franke, F; Peterka, T; Sustr, P; Heurich, M	Deer Behavior Affects Density Estimates With Camera Traps, but Is Outweighed by Spatial Variability	10.3389/fevo.2022.881502	Henrich_2022	2022	Red Deer (Cervus elaphus)	Artiodactyla	LC	RANDOM	TIME	NO
Henrich, M; Hartig, F; Dormann, CF; Kuehl, HS; Peters, W; Franke, F; Peterka, T; Sustr, P; Heurich, M	Deer Behavior Affects Density Estimates With Camera Traps, but Is Outweighed by Spatial Variability	10.3389/fevo.2022.881502	Henrich_2022	2022	Red Deer (Cervus elaphus)	Artiodactyla	LC	RANDOM	TIME	NO
Henrich, M; Hartig, F; Dormann, CF; Kuehl, HS; Peters, W; Franke, F; Peterka, T; Sustr, P; Heurich, M	Deer Behavior Affects Density Estimates With Camera Traps, but Is Outweighed by Spatial Variability	10.3389/fevo.2022.881502	Henrich_2022	2022	Red Deer (Cervus elaphus)	Artiodactyla	LC	RANDOM	TIME	NO
Henrich, M; Hartig, F; Dormann, CF; Kuehl, HS; Peters, W; Franke, F; Peterka, T; Sustr, P; Heurich, M	Deer Behavior Affects Density Estimates With Camera Traps, but Is Outweighed by Spatial Variability	10.3389/fevo.2022.881502	Henrich_2022	2022	Red Deer (Cervus elaphus)	Artiodactyla	LC	RANDOM	TIME	NO
Henrich, M; Hartig, F; Dormann, CF; Kuehl, HS; Peters, W; Franke, F; Peterka, T; Sustr, P; Heurich, M	Deer Behavior Affects Density Estimates With Camera Traps, but Is Outweighed by Spatial Variability	10.3389/fevo.2022.881502	Henrich_2022	2022	Red Deer (Cervus elaphus)	Artiodactyla	LC	RANDOM	TIME	NO
Henrich, M; Hartig, F; Dormann, CF; Kuehl, HS; Peters, W; Franke, F; Peterka, T; Sustr, P; Heurich, M	Deer Behavior Affects Density Estimates With Camera Traps, but Is Outweighed by Spatial Variability	10.3389/fevo.2022.881502	Henrich_2022	2022	Red Deer (Cervus elaphus)	Artiodactyla	LC	RANDOM	TIME	NO
Henrich, M; Hartig, F; Dormann, CF; Kuehl, HS; Peters, W; Franke, F; Peterka, T; Sustr, P; Heurich, M	Deer Behavior Affects Density Estimates With Camera Traps, but Is Outweighed by Spatial Variability	10.3389/fevo.2022.881502	Henrich_2022	2022	Red Deer (Cervus elaphus)	Artiodactyla	LC	RANDOM	TIME	NO
Henrich, M; Hartig, F; Dormann, CF; Kuehl, HS; Peters, W; Franke, F; Peterka, T; Sustr, P; Heurich, M	Deer Behavior Affects Density Estimates With Camera Traps, but Is Outweighed by Spatial Variability	10.3389/fevo.2022.881502	Henrich_2022	2022	Red Deer (Cervus elaphus)	Artiodactyla	LC	RANDOM	TIME	NO
Henrich, M; Hartig, F; Dormann, CF; Kuehl, HS; Peters, W; Franke, F; Peterka, T; Sustr, P; Heurich, M	Deer Behavior Affects Density Estimates With Camera Traps, but Is Outweighed by Spatial Variability	10.3389/fevo.2022.881502	Henrich_2022	2022	Roe Deer (Capreolus capreolus)	Artiodactyla	LC	RANDOM	TIME	NO
Henrich, M; Hartig, F; Dormann, CF; Kuehl, HS; Peters, W; Franke, F; Peterka, T; Sustr, P; Heurich, M	Deer Behavior Affects Density Estimates With Camera Traps, but Is Outweighed by Spatial Variability	10.3389/fevo.2022.881502	Henrich_2022	2022	Roe Deer (Capreolus capreolus)	Artiodactyla	LC	RANDOM	TIME	NO
Henrich, M; Hartig, F; Dormann, CF; Kuehl, HS; Peters, W; Franke, F; Peterka, T; Sustr, P; Heurich, M	Deer Behavior Affects Density Estimates With Camera Traps, but Is Outweighed by Spatial Variability	10.3389/fevo.2022.881502	Henrich_2022	2022	Roe Deer (Capreolus capreolus)	Artiodactyla	LC	RANDOM	TIME	NO
Henrich, M; Hartig, F; Dormann, CF; Kuehl, HS; Peters, W; Franke, F; Peterka, T; Sustr, P; Heurich, M	Deer Behavior Affects Density Estimates With Camera Traps, but Is Outweighed by Spatial Variability	10.3389/fevo.2022.881502	Henrich_2022	2022	Roe Deer (Capreolus capreolus)	Artiodactyla	LC	RANDOM	TIME	NO
Henrich, M; Hartig, F; Dormann, CF; Kuehl, HS; Peters, W; Franke, F; Peterka, T; Sustr, P; Heurich, M	Deer Behavior Affects Density Estimates With Camera Traps, but Is Outweighed by Spatial Variability	10.3389/fevo.2022.881502	Henrich_2022	2022	Roe Deer (Capreolus capreolus)	Artiodactyla	LC	RANDOM	TIME	NO
Henrich, M; Hartig, F; Dormann, CF; Kuehl, HS; Peters, W; Franke, F; Peterka, T; Sustr, P; Heurich, M	Deer Behavior Affects Density Estimates With Camera Traps, but Is Outweighed by Spatial Variability	10.3389/fevo.2022.881502	Henrich_2022	2022	Roe Deer (Capreolus capreolus)	Artiodactyla	LC	RANDOM	TIME	NO
Henrich, M; Hartig, F; Dormann, CF; Kuehl, HS; Peters, W; Franke, F; Peterka, T; Sustr, P; Heurich, M	Deer Behavior Affects Density Estimates With Camera Traps, but Is Outweighed by Spatial Variability	10.3389/fevo.2022.881502	Henrich_2022	2022	Roe Deer (Capreolus capreolus)	Artiodactyla	LC	RANDOM	TIME	NO
Henrich, M; Hartig, F; Dormann, CF; Kuehl, HS; Peters, W; Franke, F; Peterka, T; Sustr, P; Heurich, M	Deer Behavior Affects Density Estimates With Camera Traps, but Is Outweighed by Spatial Variability	10.3389/fevo.2022.881502	Henrich_2022	2022	Roe Deer (Capreolus capreolus)	Artiodactyla	LC	RANDOM	TIME	NO
Henrich, M; Hartig, F; Dormann, CF; Kuehl, HS; Peters, W; Franke, F; Peterka, T; Sustr, P; Heurich, M	Deer Behavior Affects Density Estimates With Camera Traps, but Is Outweighed by Spatial Variability	10.3389/fevo.2022.881502	Henrich_2022	2022	Roe Deer (Capreolus capreolus)	Artiodactyla	LC	RANDOM	TIME	NO
Henrich, M; Hartig, F; Dormann, CF; Kuehl, HS; Peters, W; Franke, F; Peterka, T; Sustr, P; Heurich, M	Deer Behavior Affects Density Estimates With Camera Traps, but Is Outweighed by Spatial Variability	10.3389/fevo.2022.881502	Henrich_2022	2022	Roe Deer (Capreolus capreolus)	Artiodactyla	LC	RANDOM	TIME	NO
Henrich, M; Hartig, F; Dormann, CF; Kuehl, HS; Peters, W; Franke, F; Peterka, T; Sustr, P; Heurich, M	Deer Behavior Affects Density Estimates With Camera Traps, but Is Outweighed by Spatial Variability	10.3389/fevo.2022.881502	Henrich_2022	2022	Roe Deer (Capreolus capreolus)	Artiodactyla	LC	RANDOM	TIME	NO
Henrich, M; Hartig, F; Dormann, CF; Kuehl, HS; Peters, W; Franke, F; Peterka, T; Sustr, P; Heurich, M	Deer Behavior Affects Density Estimates With Camera Traps, but Is Outweighed by Spatial Variability	10.3389/fevo.2022.881502	Henrich_2022	2022	Roe Deer (Capreolus capreolus)	Artiodactyla	LC	RANDOM	TIME	NO
Henrich, M; Hartig, F; Dormann, CF; Kuehl, HS; Peters, W; Franke, F; Peterka, T; Sustr, P; Heurich, M	Deer Behavior Affects Density Estimates With Camera Traps, but Is Outweighed by Spatial Variability	10.3389/fevo.2022.881502	Henrich_2022	2022	Roe Deer (Capreolus capreolus)	Artiodactyla	LC	RANDOM	TIME	NO
Henrich, M; Hartig, F; Dormann, CF; Kuehl, HS; Peters, W; Franke, F; Peterka, T; Sustr, P; Heurich, M	Deer Behavior Affects Density Estimates With Camera Traps, but Is Outweighed by Spatial Variability	10.3389/fevo.2022.881502	Henrich_2022	2022	Roe Deer (Capreolus capreolus)	Artiodactyla	LC	RANDOM	TIME	NO
Henrich, M; Hartig, F; Dormann, CF; Kuehl, HS; Peters, W; Franke, F; Peterka, T; Sustr, P; Heurich, M	Deer Behavior Affects Density Estimates With Camera Traps, but Is Outweighed by Spatial Variability	10.3389/fevo.2022.881502	Henrich_2022	2022	Roe Deer (Capreolus capreolus)	Artiodactyla	LC	RANDOM	TIME	NO
Henrich, M; Hartig, F; Dormann, CF; Kuehl, HS; Peters, W; Franke, F; Peterka, T; Sustr, P; Heurich, M	Deer Behavior Affects Density Estimates With Camera Traps, but Is Outweighed by Spatial Variability	10.3389/fevo.2022.881502	Henrich_2022	2022	Roe Deer (Capreolus capreolus)	Artiodactyla	LC	RANDOM	TIME	NO
Jayasekara, D; Dharmarathne, WDSC; Padmalal, UKGK; Mahaulpatha, WAD	Camera trap data reveal the habitat associations, activity patterns and population density of Indian pangolin (Manis crassicaudata) in Maduru Oya National Park, Sri Lanka	10.32800/abc.2022.45.0225	Jayasekara_2022	2022	Indian pangolin (Manis crassicaudata)	Pholidota	EN	RANDOM	STUDY	NO
Jensen, PO; Wirsing, AJ; Thornton, DH	Using camera traps to estimate density of snowshoe hare (Lepus americanus): a keystone boreal forest herbivore	10.1093/jmammal/gyac009	Jensen_2022	2022	Snowshoe hare (Lepus americanus)	Lagomorpha	LC	RANDOM	STUDY	NO
Jensen, PO; Wirsing, AJ; Thornton, DH	Using camera traps to estimate density of snowshoe hare (Lepus americanus): a keystone boreal forest herbivore	10.1093/jmammal/gyac009	Jensen_2022	2022	Snowshoe hare (Lepus americanus)	Lagomorpha	LC	RANDOM	STUDY	NO
Jensen, PO; Wirsing, AJ; Thornton, DH	Using camera traps to estimate density of snowshoe hare (Lepus americanus): a keystone boreal forest herbivore	10.1093/jmammal/gyac009	Jensen_2022	2022	Snowshoe hare (Lepus americanus)	Lagomorpha	LC	RANDOM	STUDY	NO
Jensen, PO; Wirsing, AJ; Thornton, DH	Using camera traps to estimate density of snowshoe hare (Lepus americanus): a keystone boreal forest herbivore	10.1093/jmammal/gyac009	Jensen_2022	2022	Snowshoe hare (Lepus americanus)	Lagomorpha	LC	RANDOM	STUDY	NO
Jensen, PO; Wirsing, AJ; Thornton, DH	Using camera traps to estimate density of snowshoe hare (Lepus americanus): a keystone boreal forest herbivore	10.1093/jmammal/gyac009	Jensen_2022	2022	Snowshoe hare (Lepus americanus)	Lagomorpha	LC	RANDOM	STUDY	NO
Jensen, PO; Wirsing, AJ; Thornton, DH	Using camera traps to estimate density of snowshoe hare (Lepus americanus): a keystone boreal forest herbivore	10.1093/jmammal/gyac009	Jensen_2022	2022	Snowshoe hare (Lepus americanus)	Lagomorpha	LC	RANDOM	STUDY	NO
Jensen, PO; Wirsing, AJ; Thornton, DH	Using camera traps to estimate density of snowshoe hare (Lepus americanus): a keystone boreal forest herbivore	10.1093/jmammal/gyac009	Jensen_2022	2022	Snowshoe hare (Lepus americanus)	Lagomorpha	LC	RANDOM	STUDY	NO
Jensen, PO; Wirsing, AJ; Thornton, DH	Using camera traps to estimate density of snowshoe hare (Lepus americanus): a keystone boreal forest herbivore	10.1093/jmammal/gyac009	Jensen_2022	2022	Snowshoe hare (Lepus americanus)	Lagomorpha	LC	RANDOM	STUDY	NO
Jensen, PO; Wirsing, AJ; Thornton, DH	Using camera traps to estimate density of snowshoe hare (Lepus americanus): a keystone boreal forest herbivore	10.1093/jmammal/gyac009	Jensen_2022	2022	Snowshoe hare (Lepus americanus)	Lagomorpha	LC	RANDOM	STUDY	NO
Jensen, PO; Wirsing, AJ; Thornton, DH	Using camera traps to estimate density of snowshoe hare (Lepus americanus): a keystone boreal forest herbivore	10.1093/jmammal/gyac009	Jensen_2022	2022	Snowshoe hare (Lepus americanus)	Lagomorpha	LC	RANDOM	STUDY	NO
Jensen, PO; Wirsing, AJ; Thornton, DH	Using camera traps to estimate density of snowshoe hare (Lepus americanus): a keystone boreal forest herbivore	10.1093/jmammal/gyac009	Jensen_2022	2022	Snowshoe hare (Lepus americanus)	Lagomorpha	LC	RANDOM	STUDY	NO
Jensen, PO; Wirsing, AJ; Thornton, DH	Using camera traps to estimate density of snowshoe hare (Lepus americanus): a keystone boreal forest herbivore	10.1093/jmammal/gyac009	Jensen_2022	2022	Snowshoe hare (Lepus americanus)	Lagomorpha	LC	RANDOM	STUDY	NO
Jensen, PO; Wirsing, AJ; Thornton, DH	Using camera traps to estimate density of snowshoe hare (Lepus americanus): a keystone boreal forest herbivore	10.1093/jmammal/gyac009	Jensen_2022	2022	Snowshoe hare (Lepus americanus)	Lagomorpha	LC	RANDOM	STUDY	NO
Lavariega, MC; Briones-Salas, M; Monroy-Gamboa, AG; Ramos-Mendez, D	Population density and daily activity patterns of bobcat in its southernmost continental distribution	10.32800/abc.2022.45.0145	Lavariega_2022	2022	Bobcat (Lynx rufus)	Carnivora	LC	RANDOM	BORROWED	NO
Lavariega, MC; Briones-Salas, M; Monroy-Gamboa, AG; Ramos-Mendez, D	Population density and daily activity patterns of bobcat in its southernmost continental distribution	10.32800/abc.2022.45.0145	Lavariega_2022	2022	Bobcat (Lynx rufus)	Carnivora	LC	RANDOM	BORROWED	NO
Lavariega, MC; Briones-Salas, M; Monroy-Gamboa, AG; Ramos-Mendez, D	Population density and daily activity patterns of bobcat in its southernmost continental distribution	10.32800/abc.2022.45.0145	Lavariega_2022	2022	Bobcat (Lynx rufus)	Carnivora	LC	RANDOM	BORROWED	NO
Lavariega, MC; Briones-Salas, M; Monroy-Gamboa, AG; Ramos-Mendez, D	Population density and daily activity patterns of bobcat in its southernmost continental distribution	10.32800/abc.2022.45.0145	Lavariega_2022	2022	Bobcat (Lynx rufus)	Carnivora	LC	RANDOM	BORROWED	NO
Li, XH; Tian, HD; Piao, ZJ; Wang, GM; Xiao, ZS; Sun, YH; Gao, EH; Holyoak, M	cameratrapR: An R package for estimating animal density using camera trapping data	10.1016/j.ecoinf.2022.101597	Li_2022	2022	Roe Deer (Capreolus capreolus)	Artiodactyla	LC	RANDOM	STUDY	NO
Li, XH; Tian, HD; Piao, ZJ; Wang, GM; Xiao, ZS; Sun, YH; Gao, EH; Holyoak, M	cameratrapR: An R package for estimating animal density using camera trapping data	10.1016/j.ecoinf.2022.101597	Li_2022	2022	Roe Deer (Capreolus capreolus)	Artiodactyla	LC	RANDOM	STUDY	NO
Li, XH; Tian, HD; Piao, ZJ; Wang, GM; Xiao, ZS; Sun, YH; Gao, EH; Holyoak, M	cameratrapR: An R package for estimating animal density using camera trapping data	10.1016/j.ecoinf.2022.101597	Li_2022	2022	Sable (Martes zibellina)	Carnivora	LC	RANDOM	STUDY	NO
Li, XH; Tian, HD; Piao, ZJ; Wang, GM; Xiao, ZS; Sun, YH; Gao, EH; Holyoak, M	cameratrapR: An R package for estimating animal density using camera trapping data	10.1016/j.ecoinf.2022.101597	Li_2022	2022	Sable (Martes zibellina)	Carnivora	LC	RANDOM	STUDY	NO
Li, XH; Tian, HD; Piao, ZJ; Wang, GM; Xiao, ZS; Sun, YH; Gao, EH; Holyoak, M	cameratrapR: An R package for estimating animal density using camera trapping data	10.1016/j.ecoinf.2022.101597	Li_2022	2022	Wild Boar (Sus scrofa)	Artiodactyla	LC	RANDOM	STUDY	NO
Li, XH; Tian, HD; Piao, ZJ; Wang, GM; Xiao, ZS; Sun, YH; Gao, EH; Holyoak, M	cameratrapR: An R package for estimating animal density using camera trapping data	10.1016/j.ecoinf.2022.101597	Li_2022	2022	Wild Boar (Sus scrofa)	Artiodactyla	LC	RANDOM	STUDY	NO
Malhi, Y; Riutta, T; Wearn, OR, Deere, NJ; Mitchell, SL; Bernard, H; Majalap, N; Nilus, R; Davies, ZG; Ewers, RM; Struebig, MJ	Logged tropical forests have amplified and diverse ecosystem energetics	10.1038/s41586-022-05523-1	Malhi_2022	2022	Banded civet (Hemigalus derbyanus)	Carnivora	NT	RANDOM	STUDY	NO
Malhi, Y; Riutta, T; Wearn, OR, Deere, NJ; Mitchell, SL; Bernard, H; Majalap, N; Nilus, R; Davies, ZG; Ewers, RM; Struebig, MJ	Logged tropical forests have amplified and diverse ecosystem energetics	10.1038/s41586-022-05523-1	Malhi_2022	2022	Banded civet (Hemigalus derbyanus)	Carnivora	NT	RANDOM	STUDY	NO
Malhi, Y; Riutta, T; Wearn, OR, Deere, NJ; Mitchell, SL; Bernard, H; Majalap, N; Nilus, R; Davies, ZG; Ewers, RM; Struebig, MJ	Logged tropical forests have amplified and diverse ecosystem energetics	10.1038/s41586-022-05523-1	Malhi_2022	2022	Bay cat (Catopuma badia)	Carnivora	EN	RANDOM	STUDY	NO
Malhi, Y; Riutta, T; Wearn, OR, Deere, NJ; Mitchell, SL; Bernard, H; Majalap, N; Nilus, R; Davies, ZG; Ewers, RM; Struebig, MJ	Logged tropical forests have amplified and diverse ecosystem energetics	10.1038/s41586-022-05523-1	Malhi_2022	2022	Bearded pig (Sus barbatus)	Artiodactyla	VU	RANDOM	STUDY	NO
Malhi, Y; Riutta, T; Wearn, OR, Deere, NJ; Mitchell, SL; Bernard, H; Majalap, N; Nilus, R; Davies, ZG; Ewers, RM; Struebig, MJ	Logged tropical forests have amplified and diverse ecosystem energetics	10.1038/s41586-022-05523-1	Malhi_2022	2022	Bearded pig (Sus barbatus)	Artiodactyla	VU	RANDOM	STUDY	NO
Malhi, Y; Riutta, T; Wearn, OR, Deere, NJ; Mitchell, SL; Bernard, H; Majalap, N; Nilus, R; Davies, ZG; Ewers, RM; Struebig, MJ	Logged tropical forests have amplified and diverse ecosystem energetics	10.1038/s41586-022-05523-1	Malhi_2022	2022	Bearded pig (Sus barbatus)	Artiodactyla	VU	RANDOM	STUDY	NO
Malhi, Y; Riutta, T; Wearn, OR, Deere, NJ; Mitchell, SL; Bernard, H; Majalap, N; Nilus, R; Davies, ZG; Ewers, RM; Struebig, MJ	Logged tropical forests have amplified and diverse ecosystem energetics	10.1038/s41586-022-05523-1	Malhi_2022	2022	Benteng (Bos javanicus)	Artiodactyla	EN	RANDOM	STUDY	NO
Malhi, Y; Riutta, T; Wearn, OR, Deere, NJ; Mitchell, SL; Bernard, H; Majalap, N; Nilus, R; Davies, ZG; Ewers, RM; Struebig, MJ	Logged tropical forests have amplified and diverse ecosystem energetics	10.1038/s41586-022-05523-1	Malhi_2022	2022	Binturong (Arctictis binturong)	Carnivora	VU	RANDOM	STUDY	NO
Malhi, Y; Riutta, T; Wearn, OR, Deere, NJ; Mitchell, SL; Bernard, H; Majalap, N; Nilus, R; Davies, ZG; Ewers, RM; Struebig, MJ	Logged tropical forests have amplified and diverse ecosystem energetics	10.1038/s41586-022-05523-1	Malhi_2022	2022	Binturong (Arctictis binturong)	Carnivora	VU	RANDOM	STUDY	NO
Malhi, Y; Riutta, T; Wearn, OR, Deere, NJ; Mitchell, SL; Bernard, H; Majalap, N; Nilus, R; Davies, ZG; Ewers, RM; Struebig, MJ	Logged tropical forests have amplified and diverse ecosystem energetics	10.1038/s41586-022-05523-1	Malhi_2022	2022	Bulwer's pheasant (Lophura bulweri)	Galliformes	VU	RANDOM	STUDY	NO
Malhi, Y; Riutta, T; Wearn, OR, Deere, NJ; Mitchell, SL; Bernard, H; Majalap, N; Nilus, R; Davies, ZG; Ewers, RM; Struebig, MJ	Logged tropical forests have amplified and diverse ecosystem energetics	10.1038/s41586-022-05523-1	Malhi_2022	2022	Bulwer's pheasant (Lophura bulweri)	Galliformes	VU	RANDOM	STUDY	NO
Malhi, Y; Riutta, T; Wearn, OR, Deere, NJ; Mitchell, SL; Bernard, H; Majalap, N; Nilus, R; Davies, ZG; Ewers, RM; Struebig, MJ	Logged tropical forests have amplified and diverse ecosystem energetics	10.1038/s41586-022-05523-1	Malhi_2022	2022	Collared mongoose (Herpestes semitorquatus)	Carnivora	NT	RANDOM	STUDY	NO
Malhi, Y; Riutta, T; Wearn, OR, Deere, NJ; Mitchell, SL; Bernard, H; Majalap, N; Nilus, R; Davies, ZG; Ewers, RM; Struebig, MJ	Logged tropical forests have amplified and diverse ecosystem energetics	10.1038/s41586-022-05523-1	Malhi_2022	2022	Collared mongoose (Herpestes semitorquatus)	Carnivora	NT	RANDOM	STUDY	NO
Malhi, Y; Riutta, T; Wearn, OR, Deere, NJ; Mitchell, SL; Bernard, H; Majalap, N; Nilus, R; Davies, ZG; Ewers, RM; Struebig, MJ	Logged tropical forests have amplified and diverse ecosystem energetics	10.1038/s41586-022-05523-1	Malhi_2022	2022	Collared mongoose (Herpestes semitorquatus)	Carnivora	NT	RANDOM	STUDY	NO
Malhi, Y; Riutta, T; Wearn, OR, Deere, NJ; Mitchell, SL; Bernard, H; Majalap, N; Nilus, R; Davies, ZG; Ewers, RM; Struebig, MJ	Logged tropical forests have amplified and diverse ecosystem energetics	10.1038/s41586-022-05523-1	Malhi_2022	2022	Common palm civet (Paradoxurus hermaphroditus)	Carnivora	LC	RANDOM	STUDY	NO
Malhi, Y; Riutta, T; Wearn, OR, Deere, NJ; Mitchell, SL; Bernard, H; Majalap, N; Nilus, R; Davies, ZG; Ewers, RM; Struebig, MJ	Logged tropical forests have amplified and diverse ecosystem energetics	10.1038/s41586-022-05523-1	Malhi_2022	2022	Crested fireback (Lophura ignita)	Galliformes	VU	RANDOM	STUDY	NO
Malhi, Y; Riutta, T; Wearn, OR, Deere, NJ; Mitchell, SL; Bernard, H; Majalap, N; Nilus, R; Davies, ZG; Ewers, RM; Struebig, MJ	Logged tropical forests have amplified and diverse ecosystem energetics	10.1038/s41586-022-05523-1	Malhi_2022	2022	Crested fireback (Lophura ignita)	Galliformes	VU	RANDOM	STUDY	NO
Malhi, Y; Riutta, T; Wearn, OR, Deere, NJ; Mitchell, SL; Bernard, H; Majalap, N; Nilus, R; Davies, ZG; Ewers, RM; Struebig, MJ	Logged tropical forests have amplified and diverse ecosystem energetics	10.1038/s41586-022-05523-1	Malhi_2022	2022	Domestic dog (Canis familiaris)	Carnivora	LC	RANDOM	STUDY	NO
Malhi, Y; Riutta, T; Wearn, OR, Deere, NJ; Mitchell, SL; Bernard, H; Majalap, N; Nilus, R; Davies, ZG; Ewers, RM; Struebig, MJ	Logged tropical forests have amplified and diverse ecosystem energetics	10.1038/s41586-022-05523-1	Malhi_2022	2022	Domestic dog (Canis familiaris)	Carnivora	LC	RANDOM	STUDY	NO
Malhi, Y; Riutta, T; Wearn, OR, Deere, NJ; Mitchell, SL; Bernard, H; Majalap, N; Nilus, R; Davies, ZG; Ewers, RM; Struebig, MJ	Logged tropical forests have amplified and diverse ecosystem energetics	10.1038/s41586-022-05523-1	Malhi_2022	2022	Domestic dog (Canis familiaris)	Carnivora	LC	RANDOM	STUDY	NO
Malhi, Y; Riutta, T; Wearn, OR, Deere, NJ; Mitchell, SL; Bernard, H; Majalap, N; Nilus, R; Davies, ZG; Ewers, RM; Struebig, MJ	Logged tropical forests have amplified and diverse ecosystem energetics	10.1038/s41586-022-05523-1	Malhi_2022	2022	Great argus (Argusianus argus)	Galliformes	VU	RANDOM	STUDY	NO
Malhi, Y; Riutta, T; Wearn, OR, Deere, NJ; Mitchell, SL; Bernard, H; Majalap, N; Nilus, R; Davies, ZG; Ewers, RM; Struebig, MJ	Logged tropical forests have amplified and diverse ecosystem energetics	10.1038/s41586-022-05523-1	Malhi_2022	2022	Great argus (Argusianus argus)	Galliformes	VU	RANDOM	STUDY	NO
Malhi, Y; Riutta, T; Wearn, OR, Deere, NJ; Mitchell, SL; Bernard, H; Majalap, N; Nilus, R; Davies, ZG; Ewers, RM; Struebig, MJ	Logged tropical forests have amplified and diverse ecosystem energetics	10.1038/s41586-022-05523-1	Malhi_2022	2022	Greater mouse-deer (Tragulus napu)	Artiodactyla	LC	RANDOM	STUDY	NO
Malhi, Y; Riutta, T; Wearn, OR, Deere, NJ; Mitchell, SL; Bernard, H; Majalap, N; Nilus, R; Davies, ZG; Ewers, RM; Struebig, MJ	Logged tropical forests have amplified and diverse ecosystem energetics	10.1038/s41586-022-05523-1	Malhi_2022	2022	Greater mouse-deer (Tragulus napu)	Artiodactyla	LC	RANDOM	STUDY	NO
Malhi, Y; Riutta, T; Wearn, OR, Deere, NJ; Mitchell, SL; Bernard, H; Majalap, N; Nilus, R; Davies, ZG; Ewers, RM; Struebig, MJ	Logged tropical forests have amplified and diverse ecosystem energetics	10.1038/s41586-022-05523-1	Malhi_2022	2022	Lesser mouse-deer (Tragulus kanchil)	Artiodactyla	LC	RANDOM	STUDY	NO
Malhi, Y; Riutta, T; Wearn, OR, Deere, NJ; Mitchell, SL; Bernard, H; Majalap, N; Nilus, R; Davies, ZG; Ewers, RM; Struebig, MJ	Logged tropical forests have amplified and diverse ecosystem energetics	10.1038/s41586-022-05523-1	Malhi_2022	2022	Lesser mouse-deer (Tragulus kanchil)	Artiodactyla	LC	RANDOM	STUDY	NO
Malhi, Y; Riutta, T; Wearn, OR, Deere, NJ; Mitchell, SL; Bernard, H; Majalap, N; Nilus, R; Davies, ZG; Ewers, RM; Struebig, MJ	Logged tropical forests have amplified and diverse ecosystem energetics	10.1038/s41586-022-05523-1	Malhi_2022	2022	Long-tailed macaque (Macaca fascicularis)	Primate	EN	RANDOM	STUDY	NO
Malhi, Y; Riutta, T; Wearn, OR, Deere, NJ; Mitchell, SL; Bernard, H; Majalap, N; Nilus, R; Davies, ZG; Ewers, RM; Struebig, MJ	Logged tropical forests have amplified and diverse ecosystem energetics	10.1038/s41586-022-05523-1	Malhi_2022	2022	Long-tailed macaque (Macaca fascicularis)	Primate	EN	RANDOM	STUDY	NO
Malhi, Y; Riutta, T; Wearn, OR, Deere, NJ; Mitchell, SL; Bernard, H; Majalap, N; Nilus, R; Davies, ZG; Ewers, RM; Struebig, MJ	Logged tropical forests have amplified and diverse ecosystem energetics	10.1038/s41586-022-05523-1	Malhi_2022	2022	Long-tailed macaque (Macaca fascicularis)	Primate	EN	RANDOM	STUDY	NO
Malhi, Y; Riutta, T; Wearn, OR, Deere, NJ; Mitchell, SL; Bernard, H; Majalap, N; Nilus, R; Davies, ZG; Ewers, RM; Struebig, MJ	Logged tropical forests have amplified and diverse ecosystem energetics	10.1038/s41586-022-05523-1	Malhi_2022	2022	Long-tailed porcupine (Trichys fasciculata)	Rodentia	LC	RANDOM	STUDY	NO
Malhi, Y; Riutta, T; Wearn, OR, Deere, NJ; Mitchell, SL; Bernard, H; Majalap, N; Nilus, R; Davies, ZG; Ewers, RM; Struebig, MJ	Logged tropical forests have amplified and diverse ecosystem energetics	10.1038/s41586-022-05523-1	Malhi_2022	2022	Long-tailed porcupine (Trichys fasciculata)	Rodentia	LC	RANDOM	STUDY	NO
Malhi, Y; Riutta, T; Wearn, OR, Deere, NJ; Mitchell, SL; Bernard, H; Majalap, N; Nilus, R; Davies, ZG; Ewers, RM; Struebig, MJ	Logged tropical forests have amplified and diverse ecosystem energetics	10.1038/s41586-022-05523-1	Malhi_2022	2022	Long-tailed porcupine (Trichys fasciculata)	Rodentia	LC	RANDOM	STUDY	NO
Malhi, Y; Riutta, T; Wearn, OR, Deere, NJ; Mitchell, SL; Bernard, H; Majalap, N; Nilus, R; Davies, ZG; Ewers, RM; Struebig, MJ	Logged tropical forests have amplified and diverse ecosystem energetics	10.1038/s41586-022-05523-1	Malhi_2022	2022	Malay civet (Viverra tangalunga)	Carnivora	LC	RANDOM	STUDY	NO
Malhi, Y; Riutta, T; Wearn, OR, Deere, NJ; Mitchell, SL; Bernard, H; Majalap, N; Nilus, R; Davies, ZG; Ewers, RM; Struebig, MJ	Logged tropical forests have amplified and diverse ecosystem energetics	10.1038/s41586-022-05523-1	Malhi_2022	2022	Malay civet (Viverra tangalunga)	Carnivora	LC	RANDOM	STUDY	NO
Malhi, Y; Riutta, T; Wearn, OR, Deere, NJ; Mitchell, SL; Bernard, H; Majalap, N; Nilus, R; Davies, ZG; Ewers, RM; Struebig, MJ	Logged tropical forests have amplified and diverse ecosystem energetics	10.1038/s41586-022-05523-1	Malhi_2022	2022	Malay civet (Viverra tangalunga)	Carnivora	LC	RANDOM	STUDY	NO
Malhi, Y; Riutta, T; Wearn, OR, Deere, NJ; Mitchell, SL; Bernard, H; Majalap, N; Nilus, R; Davies, ZG; Ewers, RM; Struebig, MJ	Logged tropical forests have amplified and diverse ecosystem energetics	10.1038/s41586-022-05523-1	Malhi_2022	2022	Malay porcupine (Hystrix brachyura)	Rodentia	LC	RANDOM	STUDY	NO
Malhi, Y; Riutta, T; Wearn, OR, Deere, NJ; Mitchell, SL; Bernard, H; Majalap, N; Nilus, R; Davies, ZG; Ewers, RM; Struebig, MJ	Logged tropical forests have amplified and diverse ecosystem energetics	10.1038/s41586-022-05523-1	Malhi_2022	2022	Malay porcupine (Hystrix brachyura)	Rodentia	LC	RANDOM	STUDY	NO
Malhi, Y; Riutta, T; Wearn, OR, Deere, NJ; Mitchell, SL; Bernard, H; Majalap, N; Nilus, R; Davies, ZG; Ewers, RM; Struebig, MJ	Logged tropical forests have amplified and diverse ecosystem energetics	10.1038/s41586-022-05523-1	Malhi_2022	2022	Malay porcupine (Hystrix brachyura)	Rodentia	LC	RANDOM	STUDY	NO
Malhi, Y; Riutta, T; Wearn, OR, Deere, NJ; Mitchell, SL; Bernard, H; Majalap, N; Nilus, R; Davies, ZG; Ewers, RM; Struebig, MJ	Logged tropical forests have amplified and diverse ecosystem energetics	10.1038/s41586-022-05523-1	Malhi_2022	2022	Malay weasel (Mustela nudipes)	Carnivora	LC	RANDOM	STUDY	NO
Malhi, Y; Riutta, T; Wearn, OR, Deere, NJ; Mitchell, SL; Bernard, H; Majalap, N; Nilus, R; Davies, ZG; Ewers, RM; Struebig, MJ	Logged tropical forests have amplified and diverse ecosystem energetics	10.1038/s41586-022-05523-1	Malhi_2022	2022	Malay weasel (Mustela nudipes)	Carnivora	LC	RANDOM	STUDY	NO
Malhi, Y; Riutta, T; Wearn, OR, Deere, NJ; Mitchell, SL; Bernard, H; Majalap, N; Nilus, R; Davies, ZG; Ewers, RM; Struebig, MJ	Logged tropical forests have amplified and diverse ecosystem energetics	10.1038/s41586-022-05523-1	Malhi_2022	2022	Marbled cat (Pardofelis marmorata)	Carnivora	NT	RANDOM	STUDY	NO
Malhi, Y; Riutta, T; Wearn, OR, Deere, NJ; Mitchell, SL; Bernard, H; Majalap, N; Nilus, R; Davies, ZG; Ewers, RM; Struebig, MJ	Logged tropical forests have amplified and diverse ecosystem energetics	10.1038/s41586-022-05523-1	Malhi_2022	2022	Marbled cat (Pardofelis marmorata)	Carnivora	NT	RANDOM	STUDY	NO
Malhi, Y; Riutta, T; Wearn, OR, Deere, NJ; Mitchell, SL; Bernard, H; Majalap, N; Nilus, R; Davies, ZG; Ewers, RM; Struebig, MJ	Logged tropical forests have amplified and diverse ecosystem energetics	10.1038/s41586-022-05523-1	Malhi_2022	2022	Masked palm civet (Paguma larvata)	Carnivora	LC	RANDOM	STUDY	NO
Malhi, Y; Riutta, T; Wearn, OR, Deere, NJ; Mitchell, SL; Bernard, H; Majalap, N; Nilus, R; Davies, ZG; Ewers, RM; Struebig, MJ	Logged tropical forests have amplified and diverse ecosystem energetics	10.1038/s41586-022-05523-1	Malhi_2022	2022	Masked palm civet (Paguma larvata)	Carnivora	LC	RANDOM	STUDY	NO
Malhi, Y; Riutta, T; Wearn, OR, Deere, NJ; Mitchell, SL; Bernard, H; Majalap, N; Nilus, R; Davies, ZG; Ewers, RM; Struebig, MJ	Logged tropical forests have amplified and diverse ecosystem energetics	10.1038/s41586-022-05523-1	Malhi_2022	2022	Moon rat (Echinosorex gymnura)	Eulipotyphla	LC	RANDOM	STUDY	NO
Malhi, Y; Riutta, T; Wearn, OR, Deere, NJ; Mitchell, SL; Bernard, H; Majalap, N; Nilus, R; Davies, ZG; Ewers, RM; Struebig, MJ	Logged tropical forests have amplified and diverse ecosystem energetics	10.1038/s41586-022-05523-1	Malhi_2022	2022	Moon rat (Echinosorex gymnura)	Eulipotyphla	LC	RANDOM	STUDY	NO
Malhi, Y; Riutta, T; Wearn, OR, Deere, NJ; Mitchell, SL; Bernard, H; Majalap, N; Nilus, R; Davies, ZG; Ewers, RM; Struebig, MJ	Logged tropical forests have amplified and diverse ecosystem energetics	10.1038/s41586-022-05523-1	Malhi_2022	2022	Oriental small-clawed otter (Aonyx cinereus)	Carnivora	VU	RANDOM	STUDY	NO
Malhi, Y; Riutta, T; Wearn, OR, Deere, NJ; Mitchell, SL; Bernard, H; Majalap, N; Nilus, R; Davies, ZG; Ewers, RM; Struebig, MJ	Logged tropical forests have amplified and diverse ecosystem energetics	10.1038/s41586-022-05523-1	Malhi_2022	2022	Oriental small-clawed otter (Aonyx cinereus)	Carnivora	VU	RANDOM	STUDY	NO
Malhi, Y; Riutta, T; Wearn, OR, Deere, NJ; Mitchell, SL; Bernard, H; Majalap, N; Nilus, R; Davies, ZG; Ewers, RM; Struebig, MJ	Logged tropical forests have amplified and diverse ecosystem energetics	10.1038/s41586-022-05523-1	Malhi_2022	2022	Pig-tailed macaque (Macaca nemestrina)	Primate	EN	RANDOM	STUDY	NO
Malhi, Y; Riutta, T; Wearn, OR, Deere, NJ; Mitchell, SL; Bernard, H; Majalap, N; Nilus, R; Davies, ZG; Ewers, RM; Struebig, MJ	Logged tropical forests have amplified and diverse ecosystem energetics	10.1038/s41586-022-05523-1	Malhi_2022	2022	Pig-tailed macaque (Macaca nemestrina)	Primate	EN	RANDOM	STUDY	NO
Malhi, Y; Riutta, T; Wearn, OR, Deere, NJ; Mitchell, SL; Bernard, H; Majalap, N; Nilus, R; Davies, ZG; Ewers, RM; Struebig, MJ	Logged tropical forests have amplified and diverse ecosystem energetics	10.1038/s41586-022-05523-1	Malhi_2022	2022	Pig-tailed macaque (Macaca nemestrina)	Primate	EN	RANDOM	STUDY	NO
Malhi, Y; Riutta, T; Wearn, OR, Deere, NJ; Mitchell, SL; Bernard, H; Majalap, N; Nilus, R; Davies, ZG; Ewers, RM; Struebig, MJ	Logged tropical forests have amplified and diverse ecosystem energetics	10.1038/s41586-022-05523-1	Malhi_2022	2022	Red muntjac (Muntiacus muntjak)	Artiodactyla	LC	RANDOM	STUDY	NO
Malhi, Y; Riutta, T; Wearn, OR, Deere, NJ; Mitchell, SL; Bernard, H; Majalap, N; Nilus, R; Davies, ZG; Ewers, RM; Struebig, MJ	Logged tropical forests have amplified and diverse ecosystem energetics	10.1038/s41586-022-05523-1	Malhi_2022	2022	Red muntjac (Muntiacus muntjak)	Artiodactyla	LC	RANDOM	STUDY	NO
Malhi, Y; Riutta, T; Wearn, OR, Deere, NJ; Mitchell, SL; Bernard, H; Majalap, N; Nilus, R; Davies, ZG; Ewers, RM; Struebig, MJ	Logged tropical forests have amplified and diverse ecosystem energetics	10.1038/s41586-022-05523-1	Malhi_2022	2022	Red muntjac (Muntiacus muntjak)	Artiodactyla	LC	RANDOM	STUDY	NO
Malhi, Y; Riutta, T; Wearn, OR, Deere, NJ; Mitchell, SL; Bernard, H; Majalap, N; Nilus, R; Davies, ZG; Ewers, RM; Struebig, MJ	Logged tropical forests have amplified and diverse ecosystem energetics	10.1038/s41586-022-05523-1	Malhi_2022	2022	Sambar (Rusa unicolor)	Artiodactyla	VU	RANDOM	STUDY	NO
Malhi, Y; Riutta, T; Wearn, OR, Deere, NJ; Mitchell, SL; Bernard, H; Majalap, N; Nilus, R; Davies, ZG; Ewers, RM; Struebig, MJ	Logged tropical forests have amplified and diverse ecosystem energetics	10.1038/s41586-022-05523-1	Malhi_2022	2022	Sambar (Rusa unicolor)	Artiodactyla	VU	RANDOM	STUDY	NO
Malhi, Y; Riutta, T; Wearn, OR, Deere, NJ; Mitchell, SL; Bernard, H; Majalap, N; Nilus, R; Davies, ZG; Ewers, RM; Struebig, MJ	Logged tropical forests have amplified and diverse ecosystem energetics	10.1038/s41586-022-05523-1	Malhi_2022	2022	Sambar (Rusa unicolor)	Artiodactyla	VU	RANDOM	STUDY	NO
Malhi, Y; Riutta, T; Wearn, OR, Deere, NJ; Mitchell, SL; Bernard, H; Majalap, N; Nilus, R; Davies, ZG; Ewers, RM; Struebig, MJ	Logged tropical forests have amplified and diverse ecosystem energetics	10.1038/s41586-022-05523-1	Malhi_2022	2022	Short-tailed mongoose (Herpestes brachyurus)	Carnivora	NT	RANDOM	STUDY	NO
Malhi, Y; Riutta, T; Wearn, OR, Deere, NJ; Mitchell, SL; Bernard, H; Majalap, N; Nilus, R; Davies, ZG; Ewers, RM; Struebig, MJ	Logged tropical forests have amplified and diverse ecosystem energetics	10.1038/s41586-022-05523-1	Malhi_2022	2022	Short-tailed mongoose (Herpestes brachyurus)	Carnivora	NT	RANDOM	STUDY	NO
Malhi, Y; Riutta, T; Wearn, OR, Deere, NJ; Mitchell, SL; Bernard, H; Majalap, N; Nilus, R; Davies, ZG; Ewers, RM; Struebig, MJ	Logged tropical forests have amplified and diverse ecosystem energetics	10.1038/s41586-022-05523-1	Malhi_2022	2022	Short-tailed mongoose (Herpestes brachyurus)	Carnivora	NT	RANDOM	STUDY	NO
Malhi, Y; Riutta, T; Wearn, OR, Deere, NJ; Mitchell, SL; Bernard, H; Majalap, N; Nilus, R; Davies, ZG; Ewers, RM; Struebig, MJ	Logged tropical forests have amplified and diverse ecosystem energetics	10.1038/s41586-022-05523-1	Malhi_2022	2022	Sun bear (Helarctos malayanus)	Carnivora	VU	RANDOM	STUDY	NO
Malhi, Y; Riutta, T; Wearn, OR, Deere, NJ; Mitchell, SL; Bernard, H; Majalap, N; Nilus, R; Davies, ZG; Ewers, RM; Struebig, MJ	Logged tropical forests have amplified and diverse ecosystem energetics	10.1038/s41586-022-05523-1	Malhi_2022	2022	Sun bear (Helarctos malayanus)	Carnivora	VU	RANDOM	STUDY	NO
Malhi, Y; Riutta, T; Wearn, OR, Deere, NJ; Mitchell, SL; Bernard, H; Majalap, N; Nilus, R; Davies, ZG; Ewers, RM; Struebig, MJ	Logged tropical forests have amplified and diverse ecosystem energetics	10.1038/s41586-022-05523-1	Malhi_2022	2022	Sun bear (Helarctos malayanus)	Carnivora	VU	RANDOM	STUDY	NO
Malhi, Y; Riutta, T; Wearn, OR, Deere, NJ; Mitchell, SL; Bernard, H; Majalap, N; Nilus, R; Davies, ZG; Ewers, RM; Struebig, MJ	Logged tropical forests have amplified and diverse ecosystem energetics	10.1038/s41586-022-05523-1	Malhi_2022	2022	Sunda clouded leopard (Neofelis diardi)	Carnivora	VU	RANDOM	STUDY	NO
Malhi, Y; Riutta, T; Wearn, OR, Deere, NJ; Mitchell, SL; Bernard, H; Majalap, N; Nilus, R; Davies, ZG; Ewers, RM; Struebig, MJ	Logged tropical forests have amplified and diverse ecosystem energetics	10.1038/s41586-022-05523-1	Malhi_2022	2022	Sunda clouded leopard (Neofelis diardi)	Carnivora	VU	RANDOM	STUDY	NO
Malhi, Y; Riutta, T; Wearn, OR, Deere, NJ; Mitchell, SL; Bernard, H; Majalap, N; Nilus, R; Davies, ZG; Ewers, RM; Struebig, MJ	Logged tropical forests have amplified and diverse ecosystem energetics	10.1038/s41586-022-05523-1	Malhi_2022	2022	Sunda leopard cat (Prionailurus javanensis)	Carnivora	LC	RANDOM	STUDY	NO
Malhi, Y; Riutta, T; Wearn, OR, Deere, NJ; Mitchell, SL; Bernard, H; Majalap, N; Nilus, R; Davies, ZG; Ewers, RM; Struebig, MJ	Logged tropical forests have amplified and diverse ecosystem energetics	10.1038/s41586-022-05523-1	Malhi_2022	2022	Sunda leopard cat (Prionailurus javanensis)	Carnivora	LC	RANDOM	STUDY	NO
Malhi, Y; Riutta, T; Wearn, OR, Deere, NJ; Mitchell, SL; Bernard, H; Majalap, N; Nilus, R; Davies, ZG; Ewers, RM; Struebig, MJ	Logged tropical forests have amplified and diverse ecosystem energetics	10.1038/s41586-022-05523-1	Malhi_2022	2022	Sunda leopard cat (Prionailurus javanensis)	Carnivora	LC	RANDOM	STUDY	NO
Malhi, Y; Riutta, T; Wearn, OR, Deere, NJ; Mitchell, SL; Bernard, H; Majalap, N; Nilus, R; Davies, ZG; Ewers, RM; Struebig, MJ	Logged tropical forests have amplified and diverse ecosystem energetics	10.1038/s41586-022-05523-1	Malhi_2022	2022	Sunda pangolin (Manis javanica)	Pholidota	CR	RANDOM	STUDY	NO
Malhi, Y; Riutta, T; Wearn, OR, Deere, NJ; Mitchell, SL; Bernard, H; Majalap, N; Nilus, R; Davies, ZG; Ewers, RM; Struebig, MJ	Logged tropical forests have amplified and diverse ecosystem energetics	10.1038/s41586-022-05523-1	Malhi_2022	2022	Sunda pangolin (Manis javanica)	Pholidota	CR	RANDOM	STUDY	NO
Malhi, Y; Riutta, T; Wearn, OR, Deere, NJ; Mitchell, SL; Bernard, H; Majalap, N; Nilus, R; Davies, ZG; Ewers, RM; Struebig, MJ	Logged tropical forests have amplified and diverse ecosystem energetics	10.1038/s41586-022-05523-1	Malhi_2022	2022	Sunda pangolin (Manis javanica)	Pholidota	CR	RANDOM	STUDY	NO
Malhi, Y; Riutta, T; Wearn, OR, Deere, NJ; Mitchell, SL; Bernard, H; Majalap, N; Nilus, R; Davies, ZG; Ewers, RM; Struebig, MJ	Logged tropical forests have amplified and diverse ecosystem energetics	10.1038/s41586-022-05523-1	Malhi_2022	2022	Sunda stink badger (Mydaus javanensis)	Carnivora	LC	RANDOM	STUDY	NO
Malhi, Y; Riutta, T; Wearn, OR, Deere, NJ; Mitchell, SL; Bernard, H; Majalap, N; Nilus, R; Davies, ZG; Ewers, RM; Struebig, MJ	Logged tropical forests have amplified and diverse ecosystem energetics	10.1038/s41586-022-05523-1	Malhi_2022	2022	Sunda stink badger (Mydaus javanensis)	Carnivora	LC	RANDOM	STUDY	NO
Malhi, Y; Riutta, T; Wearn, OR, Deere, NJ; Mitchell, SL; Bernard, H; Majalap, N; Nilus, R; Davies, ZG; Ewers, RM; Struebig, MJ	Logged tropical forests have amplified and diverse ecosystem energetics	10.1038/s41586-022-05523-1	Malhi_2022	2022	Sunda stink badger (Mydaus javanensis)	Carnivora	LC	RANDOM	STUDY	NO
Malhi, Y; Riutta, T; Wearn, OR, Deere, NJ; Mitchell, SL; Bernard, H; Majalap, N; Nilus, R; Davies, ZG; Ewers, RM; Struebig, MJ	Logged tropical forests have amplified and diverse ecosystem energetics	10.1038/s41586-022-05523-1	Malhi_2022	2022	Thick-spined porcupine (Hystrix crassispinis)	Rodentia	LC	RANDOM	STUDY	NO
Malhi, Y; Riutta, T; Wearn, OR, Deere, NJ; Mitchell, SL; Bernard, H; Majalap, N; Nilus, R; Davies, ZG; Ewers, RM; Struebig, MJ	Logged tropical forests have amplified and diverse ecosystem energetics	10.1038/s41586-022-05523-1	Malhi_2022	2022	Thick-spined porcupine (Hystrix crassispinis)	Rodentia	LC	RANDOM	STUDY	NO
Malhi, Y; Riutta, T; Wearn, OR, Deere, NJ; Mitchell, SL; Bernard, H; Majalap, N; Nilus, R; Davies, ZG; Ewers, RM; Struebig, MJ	Logged tropical forests have amplified and diverse ecosystem energetics	10.1038/s41586-022-05523-1	Malhi_2022	2022	Tufted ground squirrel (Rheithrosciurus macrotis)	Rodentia	VU	RANDOM	STUDY	NO
Malhi, Y; Riutta, T; Wearn, OR, Deere, NJ; Mitchell, SL; Bernard, H; Majalap, N; Nilus, R; Davies, ZG; Ewers, RM; Struebig, MJ	Logged tropical forests have amplified and diverse ecosystem energetics	10.1038/s41586-022-05523-1	Malhi_2022	2022	Tufted ground squirrel (Rheithrosciurus macrotis)	Rodentia	VU	RANDOM	STUDY	NO
Malhi, Y; Riutta, T; Wearn, OR, Deere, NJ; Mitchell, SL; Bernard, H; Majalap, N; Nilus, R; Davies, ZG; Ewers, RM; Struebig, MJ	Logged tropical forests have amplified and diverse ecosystem energetics	10.1038/s41586-022-05523-1	Malhi_2022	2022	Western tarsier (Cephalopachus bancanus)	Primate	VU	RANDOM	STUDY	NO
Malhi, Y; Riutta, T; Wearn, OR, Deere, NJ; Mitchell, SL; Bernard, H; Majalap, N; Nilus, R; Davies, ZG; Ewers, RM; Struebig, MJ	Logged tropical forests have amplified and diverse ecosystem energetics	10.1038/s41586-022-05523-1	Malhi_2022	2022	Western tarsier (Cephalopachus bancanus)	Primate	VU	RANDOM	STUDY	NO
Malhi, Y; Riutta, T; Wearn, OR, Deere, NJ; Mitchell, SL; Bernard, H; Majalap, N; Nilus, R; Davies, ZG; Ewers, RM; Struebig, MJ	Logged tropical forests have amplified and diverse ecosystem energetics	10.1038/s41586-022-05523-1	Malhi_2022	2022	Yellow muntjac (Muntiacus atherodes)	Artiodactyla	NT	RANDOM	STUDY	NO
Malhi, Y; Riutta, T; Wearn, OR, Deere, NJ; Mitchell, SL; Bernard, H; Majalap, N; Nilus, R; Davies, ZG; Ewers, RM; Struebig, MJ	Logged tropical forests have amplified and diverse ecosystem energetics	10.1038/s41586-022-05523-1	Malhi_2022	2022	Yellow muntjac (Muntiacus atherodes)	Artiodactyla	NT	RANDOM	STUDY	NO
Malhi, Y; Riutta, T; Wearn, OR, Deere, NJ; Mitchell, SL; Bernard, H; Majalap, N; Nilus, R; Davies, ZG; Ewers, RM; Struebig, MJ	Logged tropical forests have amplified and diverse ecosystem energetics	10.1038/s41586-022-05523-1	Malhi_2022	2022	Yellow-throated marten (Martes flavigula)	Carnivora	LC	RANDOM	STUDY	NO
Malhi, Y; Riutta, T; Wearn, OR, Deere, NJ; Mitchell, SL; Bernard, H; Majalap, N; Nilus, R; Davies, ZG; Ewers, RM; Struebig, MJ	Logged tropical forests have amplified and diverse ecosystem energetics	10.1038/s41586-022-05523-1	Malhi_2022	2022	Yellow-throated marten (Martes flavigula)	Carnivora	LC	RANDOM	STUDY	NO
Malhi, Y; Riutta, T; Wearn, OR, Deere, NJ; Mitchell, SL; Bernard, H; Majalap, N; Nilus, R; Davies, ZG; Ewers, RM; Struebig, MJ	Logged tropical forests have amplified and diverse ecosystem energetics	10.1038/s41586-022-05523-1	Malhi_2022	2022	Yellow-throated marten (Martes flavigula)	Carnivora	LC	RANDOM	STUDY	NO
Melovski, D; Krofel, M; Avukatov, V; Flezar, U; Gonev, A; Hocevar, L; Ivanov, G; Leschinski, L; Pavlov, A; Stojanov, A; Veapi, E; Mengulluoglu, D	Diverging ecological traits between the Balkan lynx and neighbouring populations as a basis for planning its genetic rescue	10.1007/s42991-022-00268-w	Melovski_2022	2022	Brown hare (Lepus europaeus)	Lagomorpha	LC	STRATEGIC	BORROWED	YES
Melovski, D; Krofel, M; Avukatov, V; Flezar, U; Gonev, A; Hocevar, L; Ivanov, G; Leschinski, L; Pavlov, A; Stojanov, A; Veapi, E; Mengulluoglu, D	Diverging ecological traits between the Balkan lynx and neighbouring populations as a basis for planning its genetic rescue	10.1007/s42991-022-00268-w	Melovski_2022	2022	Brown hare (Lepus europaeus)	Lagomorpha	LC	STRATEGIC	BORROWED	YES
Melovski, D; Krofel, M; Avukatov, V; Flezar, U; Gonev, A; Hocevar, L; Ivanov, G; Leschinski, L; Pavlov, A; Stojanov, A; Veapi, E; Mengulluoglu, D	Diverging ecological traits between the Balkan lynx and neighbouring populations as a basis for planning its genetic rescue	10.1007/s42991-022-00268-w	Melovski_2022	2022	Brown hare (Lepus europaeus)	Lagomorpha	LC	STRATEGIC	BORROWED	YES
Melovski, D; Krofel, M; Avukatov, V; Flezar, U; Gonev, A; Hocevar, L; Ivanov, G; Leschinski, L; Pavlov, A; Stojanov, A; Veapi, E; Mengulluoglu, D	Diverging ecological traits between the Balkan lynx and neighbouring populations as a basis for planning its genetic rescue	10.1007/s42991-022-00268-w	Melovski_2022	2022	Chamois (Rupicapra rupicapra)	Artiodactyla	LC	STRATEGIC	BORROWED	YES
Melovski, D; Krofel, M; Avukatov, V; Flezar, U; Gonev, A; Hocevar, L; Ivanov, G; Leschinski, L; Pavlov, A; Stojanov, A; Veapi, E; Mengulluoglu, D	Diverging ecological traits between the Balkan lynx and neighbouring populations as a basis for planning its genetic rescue	10.1007/s42991-022-00268-w	Melovski_2022	2022	Chamois (Rupicapra rupicapra)	Artiodactyla	LC	STRATEGIC	BORROWED	YES
Melovski, D; Krofel, M; Avukatov, V; Flezar, U; Gonev, A; Hocevar, L; Ivanov, G; Leschinski, L; Pavlov, A; Stojanov, A; Veapi, E; Mengulluoglu, D	Diverging ecological traits between the Balkan lynx and neighbouring populations as a basis for planning its genetic rescue	10.1007/s42991-022-00268-w	Melovski_2022	2022	Red Deer (Cervus elaphus)	Artiodactyla	LC	STRATEGIC	BORROWED	YES
Melovski, D; Krofel, M; Avukatov, V; Flezar, U; Gonev, A; Hocevar, L; Ivanov, G; Leschinski, L; Pavlov, A; Stojanov, A; Veapi, E; Mengulluoglu, D	Diverging ecological traits between the Balkan lynx and neighbouring populations as a basis for planning its genetic rescue	10.1007/s42991-022-00268-w	Melovski_2022	2022	Red Deer (Cervus elaphus)	Artiodactyla	LC	STRATEGIC	BORROWED	YES
Melovski, D; Krofel, M; Avukatov, V; Flezar, U; Gonev, A; Hocevar, L; Ivanov, G; Leschinski, L; Pavlov, A; Stojanov, A; Veapi, E; Mengulluoglu, D	Diverging ecological traits between the Balkan lynx and neighbouring populations as a basis for planning its genetic rescue	10.1007/s42991-022-00268-w	Melovski_2022	2022	Roe Deer (Capreolus capreolus)	Artiodactyla	LC	STRATEGIC	BORROWED	YES
Melovski, D; Krofel, M; Avukatov, V; Flezar, U; Gonev, A; Hocevar, L; Ivanov, G; Leschinski, L; Pavlov, A; Stojanov, A; Veapi, E; Mengulluoglu, D	Diverging ecological traits between the Balkan lynx and neighbouring populations as a basis for planning its genetic rescue	10.1007/s42991-022-00268-w	Melovski_2022	2022	Roe Deer (Capreolus capreolus)	Artiodactyla	LC	STRATEGIC	BORROWED	YES
Melovski, D; Krofel, M; Avukatov, V; Flezar, U; Gonev, A; Hocevar, L; Ivanov, G; Leschinski, L; Pavlov, A; Stojanov, A; Veapi, E; Mengulluoglu, D	Diverging ecological traits between the Balkan lynx and neighbouring populations as a basis for planning its genetic rescue	10.1007/s42991-022-00268-w	Melovski_2022	2022	Wild Boar (Sus scrofa)	Artiodactyla	LC	STRATEGIC	BORROWED	YES
Melovski, D; Krofel, M; Avukatov, V; Flezar, U; Gonev, A; Hocevar, L; Ivanov, G; Leschinski, L; Pavlov, A; Stojanov, A; Veapi, E; Mengulluoglu, D	Diverging ecological traits between the Balkan lynx and neighbouring populations as a basis for planning its genetic rescue	10.1007/s42991-022-00268-w	Melovski_2022	2022	Wild Boar (Sus scrofa)	Artiodactyla	LC	STRATEGIC	BORROWED	YES
Melovski, D; Krofel, M; Avukatov, V; Flezar, U; Gonev, A; Hocevar, L; Ivanov, G; Leschinski, L; Pavlov, A; Stojanov, A; Veapi, E; Mengulluoglu, D	Diverging ecological traits between the Balkan lynx and neighbouring populations as a basis for planning its genetic rescue	10.1007/s42991-022-00268-w	Melovski_2022	2022	Wild Boar (Sus scrofa)	Artiodactyla	LC	STRATEGIC	BORROWED	YES
Miura, K; Mori, T; Ogawa, H; Umano, S; Kato, H; Izumiyama, S; Niizuma, Y	Density estimations of the Asiatic black bear: application of the random encounter model	10.1080/00222933.2022.2070441	Miura_2022	2022	Asiatic black bear (Ursus thibetanus)	Carnivora	VU	RANDOM	TIME	NO
Morrison, J; Omengo, F; Jones, M; Symeonakis, E; Walker, SL; Cain, B	Estimating elephant density using motion-sensitive cameras: challenges, opportunities, and parameters for consideration	10.1002/jwmg.22203	Morrison_2022	2022	African savanna elephant (Loxodonta africana)	Proboscidea	EN	RANDOM	BORROWED	NO
Morrison, J; Omengo, F; Jones, M; Symeonakis, E; Walker, SL; Cain, B	Estimating elephant density using motion-sensitive cameras: challenges, opportunities, and parameters for consideration	10.1002/jwmg.22203	Morrison_2022	2022	African savanna elephant (Loxodonta africana)	Proboscidea	EN	RANDOM	BORROWED	NO
Morrison, J; Omengo, F; Jones, M; Symeonakis, E; Walker, SL; Cain, B	Estimating elephant density using motion-sensitive cameras: challenges, opportunities, and parameters for consideration	10.1002/jwmg.22203	Morrison_2022	2022	African savanna elephant (Loxodonta africana)	Proboscidea	EN	RANDOM	BORROWED	NO
Morrison, J; Omengo, F; Jones, M; Symeonakis, E; Walker, SL; Cain, B	Estimating elephant density using motion-sensitive cameras: challenges, opportunities, and parameters for consideration	10.1002/jwmg.22203	Morrison_2022	2022	African savanna elephant (Loxodonta africana)	Proboscidea	EN	RANDOM	BORROWED	NO
Palencia, P; Barroso, P; Vicente, J; Hofmeester, TR; Ferreres, J; Acevedo, P	Random encounter model is a reliable method for estimating population density of multiple species using camera traps	10.1002/rse2.269	Palencia_2022	2022	European Mouflon (Ovis musimon)	Artiodactyla	LC	RANDOM	STUDY	NO
Palencia, P; Barroso, P; Vicente, J; Hofmeester, TR; Ferreres, J; Acevedo, P	Random encounter model is a reliable method for estimating population density of multiple species using camera traps	10.1002/rse2.269	Palencia_2022	2022	European Mouflon (Ovis musimon)	Artiodactyla	LC	RANDOM	STUDY	NO
Palencia, P; Barroso, P; Vicente, J; Hofmeester, TR; Ferreres, J; Acevedo, P	Random encounter model is a reliable method for estimating population density of multiple species using camera traps	10.1002/rse2.269	Palencia_2022	2022	Fallow deer (Dama dama)	Artiodactyla	LC	RANDOM	STUDY	NO
Palencia, P; Barroso, P; Vicente, J; Hofmeester, TR; Ferreres, J; Acevedo, P	Random encounter model is a reliable method for estimating population density of multiple species using camera traps	10.1002/rse2.269	Palencia_2022	2022	Iberian hare (Lepus granatensis)	Lagomorpha	LC	RANDOM	STUDY	NO
Palencia, P; Barroso, P; Vicente, J; Hofmeester, TR; Ferreres, J; Acevedo, P	Random encounter model is a reliable method for estimating population density of multiple species using camera traps	10.1002/rse2.269	Palencia_2022	2022	Red Deer (Cervus elaphus)	Artiodactyla	LC	RANDOM	STUDY	NO
Palencia, P; Barroso, P; Vicente, J; Hofmeester, TR; Ferreres, J; Acevedo, P	Random encounter model is a reliable method for estimating population density of multiple species using camera traps	10.1002/rse2.269	Palencia_2022	2022	Red Deer (Cervus elaphus)	Artiodactyla	LC	RANDOM	STUDY	NO
Palencia, P; Barroso, P; Vicente, J; Hofmeester, TR; Ferreres, J; Acevedo, P	Random encounter model is a reliable method for estimating population density of multiple species using camera traps	10.1002/rse2.269	Palencia_2022	2022	Red Deer (Cervus elaphus)	Artiodactyla	LC	RANDOM	STUDY	NO
Palencia, P; Barroso, P; Vicente, J; Hofmeester, TR; Ferreres, J; Acevedo, P	Random encounter model is a reliable method for estimating population density of multiple species using camera traps	10.1002/rse2.269	Palencia_2022	2022	Roe Deer (Capreolus capreolus)	Artiodactyla	LC	RANDOM	STUDY	NO
Palencia, P; Barroso, P; Vicente, J; Hofmeester, TR; Ferreres, J; Acevedo, P	Random encounter model is a reliable method for estimating population density of multiple species using camera traps	10.1002/rse2.269	Palencia_2022	2022	Wild Boar (Sus scrofa)	Artiodactyla	LC	RANDOM	STUDY	NO
Palencia, P; Barroso, P; Vicente, J; Hofmeester, TR; Ferreres, J; Acevedo, P	Random encounter model is a reliable method for estimating population density of multiple species using camera traps	10.1002/rse2.269	Palencia_2022	2022	Wild Boar (Sus scrofa)	Artiodactyla	LC	RANDOM	STUDY	NO
Palencia, P; Barroso, P; Vicente, J; Hofmeester, TR; Ferreres, J; Acevedo, P	Random encounter model is a reliable method for estimating population density of multiple species using camera traps	10.1002/rse2.269	Palencia_2022	2022	Wild Boar (Sus scrofa)	Artiodactyla	LC	RANDOM	STUDY	NO
Palencia, P; Barroso, P; Vicente, J; Hofmeester, TR; Ferreres, J; Acevedo, P	Random encounter model is a reliable method for estimating population density of multiple species using camera traps	10.1002/rse2.269	Palencia_2022	2022	Wild Boar (Sus scrofa)	Artiodactyla	LC	RANDOM	STUDY	NO
Palencia, P; Barroso, P; Vicente, J; Hofmeester, TR; Ferreres, J; Acevedo, P	Random encounter model is a reliable method for estimating population density of multiple species using camera traps	10.1002/rse2.269	Palencia_2022	2022	Wild Boar (Sus scrofa)	Artiodactyla	LC	RANDOM	STUDY	NO
Rivero, M; de la Torre, JA; Camacho, G; Naranjo, EJ; Tobler, MW; Jordan, CA; Medellin, RA; Reyna-Hurtado, R	Tapirs in trouble: estimating Baird's tapir densities in the Sierra Madre de Chiapas, Mexico	10.1017/S0030605320001076	Rivero_2022	2022	Baird's tapir (Tapirus bairdii)	Perissodactyla	EN	STRATEGIC	BORROWED	NO
St-Pierre, F; Drapeau, P; St-Laurent, MH	Stairway to heaven or highway to hell? How characteristics of forest roads shape their use by large mammals in the boreal forest	10.1016/j.foreco.2022.120108	StPierre_2022	2022	American black bear (Ursus americanus)	Carnivora	LC	STRATEGIC	BORROWED	NO
St-Pierre, F; Drapeau, P; St-Laurent, MH	Stairway to heaven or highway to hell? How characteristics of forest roads shape their use by large mammals in the boreal forest	10.1016/j.foreco.2022.120108	StPierre_2022	2022	American black bear (Ursus americanus)	Carnivora	LC	STRATEGIC	BORROWED	NO
St-Pierre, F; Drapeau, P; St-Laurent, MH	Stairway to heaven or highway to hell? How characteristics of forest roads shape their use by large mammals in the boreal forest	10.1016/j.foreco.2022.120108	StPierre_2022	2022	American black bear (Ursus americanus)	Carnivora	LC	STRATEGIC	BORROWED	NO
St-Pierre, F; Drapeau, P; St-Laurent, MH	Stairway to heaven or highway to hell? How characteristics of forest roads shape their use by large mammals in the boreal forest	10.1016/j.foreco.2022.120108	StPierre_2022	2022	American black bear (Ursus americanus)	Carnivora	LC	STRATEGIC	BORROWED	NO
St-Pierre, F; Drapeau, P; St-Laurent, MH	Stairway to heaven or highway to hell? How characteristics of forest roads shape their use by large mammals in the boreal forest	10.1016/j.foreco.2022.120108	StPierre_2022	2022	American black bear (Ursus americanus)	Carnivora	LC	STRATEGIC	BORROWED	NO
St-Pierre, F; Drapeau, P; St-Laurent, MH	Stairway to heaven or highway to hell? How characteristics of forest roads shape their use by large mammals in the boreal forest	10.1016/j.foreco.2022.120108	StPierre_2022	2022	American black bear (Ursus americanus)	Carnivora	LC	STRATEGIC	BORROWED	NO
St-Pierre, F; Drapeau, P; St-Laurent, MH	Stairway to heaven or highway to hell? How characteristics of forest roads shape their use by large mammals in the boreal forest	10.1016/j.foreco.2022.120108	StPierre_2022	2022	American black bear (Ursus americanus)	Carnivora	LC	STRATEGIC	BORROWED	NO
St-Pierre, F; Drapeau, P; St-Laurent, MH	Stairway to heaven or highway to hell? How characteristics of forest roads shape their use by large mammals in the boreal forest	10.1016/j.foreco.2022.120108	StPierre_2022	2022	American black bear (Ursus americanus)	Carnivora	LC	STRATEGIC	BORROWED	NO
St-Pierre, F; Drapeau, P; St-Laurent, MH	Stairway to heaven or highway to hell? How characteristics of forest roads shape their use by large mammals in the boreal forest	10.1016/j.foreco.2022.120108	StPierre_2022	2022	American black bear (Ursus americanus)	Carnivora	LC	STRATEGIC	BORROWED	NO
St-Pierre, F; Drapeau, P; St-Laurent, MH	Stairway to heaven or highway to hell? How characteristics of forest roads shape their use by large mammals in the boreal forest	10.1016/j.foreco.2022.120108	StPierre_2022	2022	Moose (Alces alces)	Artiodactyla	LC	STRATEGIC	BORROWED	NO
St-Pierre, F; Drapeau, P; St-Laurent, MH	Stairway to heaven or highway to hell? How characteristics of forest roads shape their use by large mammals in the boreal forest	10.1016/j.foreco.2022.120108	StPierre_2022	2022	Moose (Alces alces)	Artiodactyla	LC	STRATEGIC	BORROWED	NO
St-Pierre, F; Drapeau, P; St-Laurent, MH	Stairway to heaven or highway to hell? How characteristics of forest roads shape their use by large mammals in the boreal forest	10.1016/j.foreco.2022.120108	StPierre_2022	2022	Moose (Alces alces)	Artiodactyla	LC	STRATEGIC	BORROWED	NO
St-Pierre, F; Drapeau, P; St-Laurent, MH	Stairway to heaven or highway to hell? How characteristics of forest roads shape their use by large mammals in the boreal forest	10.1016/j.foreco.2022.120108	StPierre_2022	2022	Moose (Alces alces)	Artiodactyla	LC	STRATEGIC	BORROWED	NO
St-Pierre, F; Drapeau, P; St-Laurent, MH	Stairway to heaven or highway to hell? How characteristics of forest roads shape their use by large mammals in the boreal forest	10.1016/j.foreco.2022.120108	StPierre_2022	2022	Moose (Alces alces)	Artiodactyla	LC	STRATEGIC	BORROWED	NO
St-Pierre, F; Drapeau, P; St-Laurent, MH	Stairway to heaven or highway to hell? How characteristics of forest roads shape their use by large mammals in the boreal forest	10.1016/j.foreco.2022.120108	StPierre_2022	2022	Moose (Alces alces)	Artiodactyla	LC	STRATEGIC	BORROWED	NO
St-Pierre, F; Drapeau, P; St-Laurent, MH	Stairway to heaven or highway to hell? How characteristics of forest roads shape their use by large mammals in the boreal forest	10.1016/j.foreco.2022.120108	StPierre_2022	2022	Moose (Alces alces)	Artiodactyla	LC	STRATEGIC	BORROWED	NO
St-Pierre, F; Drapeau, P; St-Laurent, MH	Stairway to heaven or highway to hell? How characteristics of forest roads shape their use by large mammals in the boreal forest	10.1016/j.foreco.2022.120108	StPierre_2022	2022	Moose (Alces alces)	Artiodactyla	LC	STRATEGIC	BORROWED	NO
St-Pierre, F; Drapeau, P; St-Laurent, MH	Stairway to heaven or highway to hell? How characteristics of forest roads shape their use by large mammals in the boreal forest	10.1016/j.foreco.2022.120108	StPierre_2022	2022	Moose (Alces alces)	Artiodactyla	LC	STRATEGIC	BORROWED	NO
Twining, JP; McFarlane, C; O'Meara, D; O'Reilly, C; Reyne, M; Montgomery, WI; Helyar, S; Tosh, DG; Augustine, B	A comparison of density estimation methods for monitoring marked and unmarked animal populations	10.1002/ecs2.4165	Twining_2022	2022	Pine marten (Martes martes)	Carnivora	LC	RANDOM	BORROWED	NO
van Berkel, T; Emsens, WJ; Eam, SU; Simoes, S; Puls, S; Rin, N; Kimsan, L; Jocque, M	Population density, habitat use and activity patterns of endangered hog deer in Cambodia	10.1007/s13364-022-00619-5	vanBerkel_2022	2022	Hog deer (Axis porcinus)	Artiodactyla	EN	HYBRID	BORROWED	NO
Wang, Y; Li, D; Wang, G; Zhu, PBD; Liu, W; Li, C; Jin, K	Morphological, phaneroptic, habitat and population description of three muntjac species in a Tibetan nature reserve	10.3390/ani12212909	Wang_2022	2022	Fea's muntjac (Muntiacus feae)	Artiodactyla	DD	STRATEGIC	STUDY	NO
Wang, Y; Li, D; Wang, G; Zhu, PBD; Liu, W; Li, C; Jin, K	Morphological, phaneroptic, habitat and population description of three muntjac species in a Tibetan nature reserve	10.3390/ani12212909	Wang_2022	2022	Fea's muntjac (Muntiacus feae)	Artiodactyla	DD	STRATEGIC	STUDY	NO
Wang, Y; Li, D; Wang, G; Zhu, PBD; Liu, W; Li, C; Jin, K	Morphological, phaneroptic, habitat and population description of three muntjac species in a Tibetan nature reserve	10.3390/ani12212909	Wang_2022	2022	Fea's muntjac (Muntiacus feae)	Artiodactyla	DD	STRATEGIC	STUDY	NO
Wang, Y; Li, D; Wang, G; Zhu, PBD; Liu, W; Li, C; Jin, K	Morphological, phaneroptic, habitat and population description of three muntjac species in a Tibetan nature reserve	10.3390/ani12212909	Wang_2022	2022	Gongshan muntjac (Muntiacus gongshanensis)	Artiodactyla	DD	STRATEGIC	STUDY	NO
Wang, Y; Li, D; Wang, G; Zhu, PBD; Liu, W; Li, C; Jin, K	Morphological, phaneroptic, habitat and population description of three muntjac species in a Tibetan nature reserve	10.3390/ani12212909	Wang_2022	2022	Gongshan muntjac (Muntiacus gongshanensis)	Artiodactyla	DD	STRATEGIC	STUDY	NO
Wang, Y; Li, D; Wang, G; Zhu, PBD; Liu, W; Li, C; Jin, K	Morphological, phaneroptic, habitat and population description of three muntjac species in a Tibetan nature reserve	10.3390/ani12212909	Wang_2022	2022	Gongshan muntjac (Muntiacus gongshanensis)	Artiodactyla	DD	STRATEGIC	STUDY	NO
Wang, Y; Li, D; Wang, G; Zhu, PBD; Liu, W; Li, C; Jin, K	Morphological, phaneroptic, habitat and population description of three muntjac species in a Tibetan nature reserve	10.3390/ani12212909	Wang_2022	2022	Red muntjac (Muntiacus vaginalis)	Artiodactyla	LC	STRATEGIC	STUDY	NO
Wang, Y; Li, D; Wang, G; Zhu, PBD; Liu, W; Li, C; Jin, K	Morphological, phaneroptic, habitat and population description of three muntjac species in a Tibetan nature reserve	10.3390/ani12212909	Wang_2022	2022	Red muntjac (Muntiacus vaginalis)	Artiodactyla	LC	STRATEGIC	STUDY	NO
Wang, Y; Li, D; Wang, G; Zhu, PBD; Liu, W; Li, C; Jin, K	Morphological, phaneroptic, habitat and population description of three muntjac species in a Tibetan nature reserve	10.3390/ani12212909	Wang_2022	2022	Red muntjac (Muntiacus vaginalis)	Artiodactyla	LC	STRATEGIC	STUDY	NO
Wearn, OR; Bell, TEM; Bolitho, A; Durrant, J; Haysom, JK; Nijhawan, S; Thorley, J; Rowcliffe, JM	Estimating animal density for a community of species using information obtained only from camera-traps	10.1111/2041-210X.13930	Wearn_2022	2022	Banded civet (Hemigalus derbyanus)	Carnivora	NT	RANDOM	STUDY	NO
Wearn, OR; Bell, TEM; Bolitho, A; Durrant, J; Haysom, JK; Nijhawan, S; Thorley, J; Rowcliffe, JM	Estimating animal density for a community of species using information obtained only from camera-traps	10.1111/2041-210X.13930	Wearn_2022	2022	Banded civet (Hemigalus derbyanus)	Carnivora	NT	RANDOM	STUDY	NO
Wearn, OR; Bell, TEM; Bolitho, A; Durrant, J; Haysom, JK; Nijhawan, S; Thorley, J; Rowcliffe, JM	Estimating animal density for a community of species using information obtained only from camera-traps	10.1111/2041-210X.13930	Wearn_2022	2022	Bay cat (Catopuma badia)	Carnivora	EN	RANDOM	STUDY	NO
Wearn, OR; Bell, TEM; Bolitho, A; Durrant, J; Haysom, JK; Nijhawan, S; Thorley, J; Rowcliffe, JM	Estimating animal density for a community of species using information obtained only from camera-traps	10.1111/2041-210X.13930	Wearn_2022	2022	Bearded pig (Sus barbatus)	Artiodactyla	VU	RANDOM	STUDY	NO
Wearn, OR; Bell, TEM; Bolitho, A; Durrant, J; Haysom, JK; Nijhawan, S; Thorley, J; Rowcliffe, JM	Estimating animal density for a community of species using information obtained only from camera-traps	10.1111/2041-210X.13930	Wearn_2022	2022	Bearded pig (Sus barbatus)	Artiodactyla	VU	RANDOM	STUDY	NO
Wearn, OR; Bell, TEM; Bolitho, A; Durrant, J; Haysom, JK; Nijhawan, S; Thorley, J; Rowcliffe, JM	Estimating animal density for a community of species using information obtained only from camera-traps	10.1111/2041-210X.13930	Wearn_2022	2022	Benteng (Bos javanicus)	Artiodactyla	EN	RANDOM	STUDY	NO
Wearn, OR; Bell, TEM; Bolitho, A; Durrant, J; Haysom, JK; Nijhawan, S; Thorley, J; Rowcliffe, JM	Estimating animal density for a community of species using information obtained only from camera-traps	10.1111/2041-210X.13930	Wearn_2022	2022	Binturong (Arctictis binturong)	Carnivora	VU	RANDOM	STUDY	NO
Wearn, OR; Bell, TEM; Bolitho, A; Durrant, J; Haysom, JK; Nijhawan, S; Thorley, J; Rowcliffe, JM	Estimating animal density for a community of species using information obtained only from camera-traps	10.1111/2041-210X.13930	Wearn_2022	2022	Binturong (Arctictis binturong)	Carnivora	VU	RANDOM	STUDY	NO
Wearn, OR; Bell, TEM; Bolitho, A; Durrant, J; Haysom, JK; Nijhawan, S; Thorley, J; Rowcliffe, JM	Estimating animal density for a community of species using information obtained only from camera-traps	10.1111/2041-210X.13930	Wearn_2022	2022	Bornean orangutan (Pongo pygmaeus)	Primate	CR	RANDOM	STUDY	NO
Wearn, OR; Bell, TEM; Bolitho, A; Durrant, J; Haysom, JK; Nijhawan, S; Thorley, J; Rowcliffe, JM	Estimating animal density for a community of species using information obtained only from camera-traps	10.1111/2041-210X.13930	Wearn_2022	2022	Bornean orangutan (Pongo pygmaeus)	Primate	CR	RANDOM	STUDY	NO
Wearn, OR; Bell, TEM; Bolitho, A; Durrant, J; Haysom, JK; Nijhawan, S; Thorley, J; Rowcliffe, JM	Estimating animal density for a community of species using information obtained only from camera-traps	10.1111/2041-210X.13930	Wearn_2022	2022	Bulwer's pheasant (Lophura bulweri)	Galliformes	VU	RANDOM	STUDY	NO
Wearn, OR; Bell, TEM; Bolitho, A; Durrant, J; Haysom, JK; Nijhawan, S; Thorley, J; Rowcliffe, JM	Estimating animal density for a community of species using information obtained only from camera-traps	10.1111/2041-210X.13930	Wearn_2022	2022	Bulwer's pheasant (Lophura bulweri)	Galliformes	VU	RANDOM	STUDY	NO
Wearn, OR; Bell, TEM; Bolitho, A; Durrant, J; Haysom, JK; Nijhawan, S; Thorley, J; Rowcliffe, JM	Estimating animal density for a community of species using information obtained only from camera-traps	10.1111/2041-210X.13930	Wearn_2022	2022	Collared mongoose (Herpestes semitorquatus)	Carnivora	NT	RANDOM	STUDY	NO
Wearn, OR; Bell, TEM; Bolitho, A; Durrant, J; Haysom, JK; Nijhawan, S; Thorley, J; Rowcliffe, JM	Estimating animal density for a community of species using information obtained only from camera-traps	10.1111/2041-210X.13930	Wearn_2022	2022	Collared mongoose (Herpestes semitorquatus)	Carnivora	NT	RANDOM	STUDY	NO
Wearn, OR; Bell, TEM; Bolitho, A; Durrant, J; Haysom, JK; Nijhawan, S; Thorley, J; Rowcliffe, JM	Estimating animal density for a community of species using information obtained only from camera-traps	10.1111/2041-210X.13930	Wearn_2022	2022	Crested fireback (Lophura ignita)	Galliformes	VU	RANDOM	STUDY	NO
Wearn, OR; Bell, TEM; Bolitho, A; Durrant, J; Haysom, JK; Nijhawan, S; Thorley, J; Rowcliffe, JM	Estimating animal density for a community of species using information obtained only from camera-traps	10.1111/2041-210X.13930	Wearn_2022	2022	Crested fireback (Lophura ignita)	Galliformes	VU	RANDOM	STUDY	NO
Wearn, OR; Bell, TEM; Bolitho, A; Durrant, J; Haysom, JK; Nijhawan, S; Thorley, J; Rowcliffe, JM	Estimating animal density for a community of species using information obtained only from camera-traps	10.1111/2041-210X.13930	Wearn_2022	2022	Great argus (Argusianus argus)	Galliformes	VU	RANDOM	STUDY	NO
Wearn, OR; Bell, TEM; Bolitho, A; Durrant, J; Haysom, JK; Nijhawan, S; Thorley, J; Rowcliffe, JM	Estimating animal density for a community of species using information obtained only from camera-traps	10.1111/2041-210X.13930	Wearn_2022	2022	Great argus (Argusianus argus)	Galliformes	VU	RANDOM	STUDY	NO
Wearn, OR; Bell, TEM; Bolitho, A; Durrant, J; Haysom, JK; Nijhawan, S; Thorley, J; Rowcliffe, JM	Estimating animal density for a community of species using information obtained only from camera-traps	10.1111/2041-210X.13930	Wearn_2022	2022	Greater mouse-deer (Tragulus napu)	Artiodactyla	LC	RANDOM	STUDY	NO
Wearn, OR; Bell, TEM; Bolitho, A; Durrant, J; Haysom, JK; Nijhawan, S; Thorley, J; Rowcliffe, JM	Estimating animal density for a community of species using information obtained only from camera-traps	10.1111/2041-210X.13930	Wearn_2022	2022	Greater mouse-deer (Tragulus napu)	Artiodactyla	LC	RANDOM	STUDY	NO
Wearn, OR; Bell, TEM; Bolitho, A; Durrant, J; Haysom, JK; Nijhawan, S; Thorley, J; Rowcliffe, JM	Estimating animal density for a community of species using information obtained only from camera-traps	10.1111/2041-210X.13930	Wearn_2022	2022	Hose's civet (Diplogale hosei)	Carnivora	VU	RANDOM	STUDY	NO
Wearn, OR; Bell, TEM; Bolitho, A; Durrant, J; Haysom, JK; Nijhawan, S; Thorley, J; Rowcliffe, JM	Estimating animal density for a community of species using information obtained only from camera-traps	10.1111/2041-210X.13930	Wearn_2022	2022	Leopard Cat (Prionailurus bengalensis)	Carnivora	LC	RANDOM	STUDY	NO
Wearn, OR; Bell, TEM; Bolitho, A; Durrant, J; Haysom, JK; Nijhawan, S; Thorley, J; Rowcliffe, JM	Estimating animal density for a community of species using information obtained only from camera-traps	10.1111/2041-210X.13930	Wearn_2022	2022	Leopard Cat (Prionailurus bengalensis)	Carnivora	LC	RANDOM	STUDY	NO
Wearn, OR; Bell, TEM; Bolitho, A; Durrant, J; Haysom, JK; Nijhawan, S; Thorley, J; Rowcliffe, JM	Estimating animal density for a community of species using information obtained only from camera-traps	10.1111/2041-210X.13930	Wearn_2022	2022	Lesser mouse-deer (Tragulus kanchil)	Artiodactyla	LC	RANDOM	STUDY	NO
Wearn, OR; Bell, TEM; Bolitho, A; Durrant, J; Haysom, JK; Nijhawan, S; Thorley, J; Rowcliffe, JM	Estimating animal density for a community of species using information obtained only from camera-traps	10.1111/2041-210X.13930	Wearn_2022	2022	Lesser mouse-deer (Tragulus kanchil)	Artiodactyla	LC	RANDOM	STUDY	NO
Wearn, OR; Bell, TEM; Bolitho, A; Durrant, J; Haysom, JK; Nijhawan, S; Thorley, J; Rowcliffe, JM	Estimating animal density for a community of species using information obtained only from camera-traps	10.1111/2041-210X.13930	Wearn_2022	2022	Long-tailed macaque (Macaca fascicularis)	Primate	EN	RANDOM	STUDY	NO
Wearn, OR; Bell, TEM; Bolitho, A; Durrant, J; Haysom, JK; Nijhawan, S; Thorley, J; Rowcliffe, JM	Estimating animal density for a community of species using information obtained only from camera-traps	10.1111/2041-210X.13930	Wearn_2022	2022	Long-tailed macaque (Macaca fascicularis)	Primate	EN	RANDOM	STUDY	NO
Wearn, OR; Bell, TEM; Bolitho, A; Durrant, J; Haysom, JK; Nijhawan, S; Thorley, J; Rowcliffe, JM	Estimating animal density for a community of species using information obtained only from camera-traps	10.1111/2041-210X.13930	Wearn_2022	2022	Long-tailed porcupine (Trichys fasciculata)	Rodentia	LC	RANDOM	STUDY	NO
Wearn, OR; Bell, TEM; Bolitho, A; Durrant, J; Haysom, JK; Nijhawan, S; Thorley, J; Rowcliffe, JM	Estimating animal density for a community of species using information obtained only from camera-traps	10.1111/2041-210X.13930	Wearn_2022	2022	Long-tailed porcupine (Trichys fasciculata)	Rodentia	LC	RANDOM	STUDY	NO
Wearn, OR; Bell, TEM; Bolitho, A; Durrant, J; Haysom, JK; Nijhawan, S; Thorley, J; Rowcliffe, JM	Estimating animal density for a community of species using information obtained only from camera-traps	10.1111/2041-210X.13930	Wearn_2022	2022	Malay civet (Viverra tangalunga)	Carnivora	LC	RANDOM	STUDY	NO
Wearn, OR; Bell, TEM; Bolitho, A; Durrant, J; Haysom, JK; Nijhawan, S; Thorley, J; Rowcliffe, JM	Estimating animal density for a community of species using information obtained only from camera-traps	10.1111/2041-210X.13930	Wearn_2022	2022	Malay civet (Viverra tangalunga)	Carnivora	LC	RANDOM	STUDY	NO
Wearn, OR; Bell, TEM; Bolitho, A; Durrant, J; Haysom, JK; Nijhawan, S; Thorley, J; Rowcliffe, JM	Estimating animal density for a community of species using information obtained only from camera-traps	10.1111/2041-210X.13930	Wearn_2022	2022	Malay porcupine (Hystrix brachyura)	Rodentia	LC	RANDOM	STUDY	NO
Wearn, OR; Bell, TEM; Bolitho, A; Durrant, J; Haysom, JK; Nijhawan, S; Thorley, J; Rowcliffe, JM	Estimating animal density for a community of species using information obtained only from camera-traps	10.1111/2041-210X.13930	Wearn_2022	2022	Malay porcupine (Hystrix brachyura)	Rodentia	LC	RANDOM	STUDY	NO
Wearn, OR; Bell, TEM; Bolitho, A; Durrant, J; Haysom, JK; Nijhawan, S; Thorley, J; Rowcliffe, JM	Estimating animal density for a community of species using information obtained only from camera-traps	10.1111/2041-210X.13930	Wearn_2022	2022	Malay weasel (Mustela nudipes)	Carnivora	LC	RANDOM	STUDY	NO
Wearn, OR; Bell, TEM; Bolitho, A; Durrant, J; Haysom, JK; Nijhawan, S; Thorley, J; Rowcliffe, JM	Estimating animal density for a community of species using information obtained only from camera-traps	10.1111/2041-210X.13930	Wearn_2022	2022	Malay weasel (Mustela nudipes)	Carnivora	LC	RANDOM	STUDY	NO
Wearn, OR; Bell, TEM; Bolitho, A; Durrant, J; Haysom, JK; Nijhawan, S; Thorley, J; Rowcliffe, JM	Estimating animal density for a community of species using information obtained only from camera-traps	10.1111/2041-210X.13930	Wearn_2022	2022	Marbled cat (Pardofelis marmorata)	Carnivora	NT	RANDOM	STUDY	NO
Wearn, OR; Bell, TEM; Bolitho, A; Durrant, J; Haysom, JK; Nijhawan, S; Thorley, J; Rowcliffe, JM	Estimating animal density for a community of species using information obtained only from camera-traps	10.1111/2041-210X.13930	Wearn_2022	2022	Marbled cat (Pardofelis marmorata)	Carnivora	NT	RANDOM	STUDY	NO
Wearn, OR; Bell, TEM; Bolitho, A; Durrant, J; Haysom, JK; Nijhawan, S; Thorley, J; Rowcliffe, JM	Estimating animal density for a community of species using information obtained only from camera-traps	10.1111/2041-210X.13930	Wearn_2022	2022	Masked palm civet (Paguma larvata)	Carnivora	LC	RANDOM	STUDY	NO
Wearn, OR; Bell, TEM; Bolitho, A; Durrant, J; Haysom, JK; Nijhawan, S; Thorley, J; Rowcliffe, JM	Estimating animal density for a community of species using information obtained only from camera-traps	10.1111/2041-210X.13930	Wearn_2022	2022	Masked palm civet (Paguma larvata)	Carnivora	LC	RANDOM	STUDY	NO
Wearn, OR; Bell, TEM; Bolitho, A; Durrant, J; Haysom, JK; Nijhawan, S; Thorley, J; Rowcliffe, JM	Estimating animal density for a community of species using information obtained only from camera-traps	10.1111/2041-210X.13930	Wearn_2022	2022	Moon rat (Echinosorex gymnura)	Eulipotyphla	LC	RANDOM	STUDY	NO
Wearn, OR; Bell, TEM; Bolitho, A; Durrant, J; Haysom, JK; Nijhawan, S; Thorley, J; Rowcliffe, JM	Estimating animal density for a community of species using information obtained only from camera-traps	10.1111/2041-210X.13930	Wearn_2022	2022	Oriental small-clawed otter (Aonyx cinereus)	Carnivora	VU	RANDOM	STUDY	NO
Wearn, OR; Bell, TEM; Bolitho, A; Durrant, J; Haysom, JK; Nijhawan, S; Thorley, J; Rowcliffe, JM	Estimating animal density for a community of species using information obtained only from camera-traps	10.1111/2041-210X.13930	Wearn_2022	2022	Oriental small-clawed otter (Aonyx cinereus)	Carnivora	VU	RANDOM	STUDY	NO
Wearn, OR; Bell, TEM; Bolitho, A; Durrant, J; Haysom, JK; Nijhawan, S; Thorley, J; Rowcliffe, JM	Estimating animal density for a community of species using information obtained only from camera-traps	10.1111/2041-210X.13930	Wearn_2022	2022	Pig-tailed macaque (Macaca nemestrina)	Primate	EN	RANDOM	STUDY	NO
Wearn, OR; Bell, TEM; Bolitho, A; Durrant, J; Haysom, JK; Nijhawan, S; Thorley, J; Rowcliffe, JM	Estimating animal density for a community of species using information obtained only from camera-traps	10.1111/2041-210X.13930	Wearn_2022	2022	Pig-tailed macaque (Macaca nemestrina)	Primate	EN	RANDOM	STUDY	NO
Wearn, OR; Bell, TEM; Bolitho, A; Durrant, J; Haysom, JK; Nijhawan, S; Thorley, J; Rowcliffe, JM	Estimating animal density for a community of species using information obtained only from camera-traps	10.1111/2041-210X.13930	Wearn_2022	2022	Red muntjac (Muntiacus vaginalis)	Artiodactyla	LC	RANDOM	STUDY	NO
Wearn, OR; Bell, TEM; Bolitho, A; Durrant, J; Haysom, JK; Nijhawan, S; Thorley, J; Rowcliffe, JM	Estimating animal density for a community of species using information obtained only from camera-traps	10.1111/2041-210X.13930	Wearn_2022	2022	Red muntjac (Muntiacus vaginalis)	Artiodactyla	LC	RANDOM	STUDY	NO
Wearn, OR; Bell, TEM; Bolitho, A; Durrant, J; Haysom, JK; Nijhawan, S; Thorley, J; Rowcliffe, JM	Estimating animal density for a community of species using information obtained only from camera-traps	10.1111/2041-210X.13930	Wearn_2022	2022	Sambar (Rusa unicolor)	Artiodactyla	VU	RANDOM	STUDY	NO
Wearn, OR; Bell, TEM; Bolitho, A; Durrant, J; Haysom, JK; Nijhawan, S; Thorley, J; Rowcliffe, JM	Estimating animal density for a community of species using information obtained only from camera-traps	10.1111/2041-210X.13930	Wearn_2022	2022	Sambar (Rusa unicolor)	Artiodactyla	VU	RANDOM	STUDY	NO
Wearn, OR; Bell, TEM; Bolitho, A; Durrant, J; Haysom, JK; Nijhawan, S; Thorley, J; Rowcliffe, JM	Estimating animal density for a community of species using information obtained only from camera-traps	10.1111/2041-210X.13930	Wearn_2022	2022	Short-tailed mongoose (Herpestes brachyurus)	Carnivora	NT	RANDOM	STUDY	NO
Wearn, OR; Bell, TEM; Bolitho, A; Durrant, J; Haysom, JK; Nijhawan, S; Thorley, J; Rowcliffe, JM	Estimating animal density for a community of species using information obtained only from camera-traps	10.1111/2041-210X.13930	Wearn_2022	2022	Short-tailed mongoose (Herpestes brachyurus)	Carnivora	NT	RANDOM	STUDY	NO
Wearn, OR; Bell, TEM; Bolitho, A; Durrant, J; Haysom, JK; Nijhawan, S; Thorley, J; Rowcliffe, JM	Estimating animal density for a community of species using information obtained only from camera-traps	10.1111/2041-210X.13930	Wearn_2022	2022	Sun bear (Helarctos malayanus)	Carnivora	VU	RANDOM	STUDY	NO
Wearn, OR; Bell, TEM; Bolitho, A; Durrant, J; Haysom, JK; Nijhawan, S; Thorley, J; Rowcliffe, JM	Estimating animal density for a community of species using information obtained only from camera-traps	10.1111/2041-210X.13930	Wearn_2022	2022	Sun bear (Helarctos malayanus)	Carnivora	VU	RANDOM	STUDY	NO
Wearn, OR; Bell, TEM; Bolitho, A; Durrant, J; Haysom, JK; Nijhawan, S; Thorley, J; Rowcliffe, JM	Estimating animal density for a community of species using information obtained only from camera-traps	10.1111/2041-210X.13930	Wearn_2022	2022	Sunda clouded leopard (Neofelis diardi)	Carnivora	VU	RANDOM	STUDY	NO
Wearn, OR; Bell, TEM; Bolitho, A; Durrant, J; Haysom, JK; Nijhawan, S; Thorley, J; Rowcliffe, JM	Estimating animal density for a community of species using information obtained only from camera-traps	10.1111/2041-210X.13930	Wearn_2022	2022	Sunda clouded leopard (Neofelis diardi)	Carnivora	VU	RANDOM	STUDY	NO
Wearn, OR; Bell, TEM; Bolitho, A; Durrant, J; Haysom, JK; Nijhawan, S; Thorley, J; Rowcliffe, JM	Estimating animal density for a community of species using information obtained only from camera-traps	10.1111/2041-210X.13930	Wearn_2022	2022	Sunda pangolin (Manis javanica)	Pholidota	CR	RANDOM	STUDY	NO
Wearn, OR; Bell, TEM; Bolitho, A; Durrant, J; Haysom, JK; Nijhawan, S; Thorley, J; Rowcliffe, JM	Estimating animal density for a community of species using information obtained only from camera-traps	10.1111/2041-210X.13930	Wearn_2022	2022	Sunda pangolin (Manis javanica)	Pholidota	CR	RANDOM	STUDY	NO
Wearn, OR; Bell, TEM; Bolitho, A; Durrant, J; Haysom, JK; Nijhawan, S; Thorley, J; Rowcliffe, JM	Estimating animal density for a community of species using information obtained only from camera-traps	10.1111/2041-210X.13930	Wearn_2022	2022	Sunda stink badger (Mydaus javanensis)	Carnivora	LC	RANDOM	STUDY	NO
Wearn, OR; Bell, TEM; Bolitho, A; Durrant, J; Haysom, JK; Nijhawan, S; Thorley, J; Rowcliffe, JM	Estimating animal density for a community of species using information obtained only from camera-traps	10.1111/2041-210X.13930	Wearn_2022	2022	Sunda stink badger (Mydaus javanensis)	Carnivora	LC	RANDOM	STUDY	NO
Wearn, OR; Bell, TEM; Bolitho, A; Durrant, J; Haysom, JK; Nijhawan, S; Thorley, J; Rowcliffe, JM	Estimating animal density for a community of species using information obtained only from camera-traps	10.1111/2041-210X.13930	Wearn_2022	2022	Thick-spined porcupine (Hystrix crassispinis)	Rodentia	LC	RANDOM	STUDY	NO
Wearn, OR; Bell, TEM; Bolitho, A; Durrant, J; Haysom, JK; Nijhawan, S; Thorley, J; Rowcliffe, JM	Estimating animal density for a community of species using information obtained only from camera-traps	10.1111/2041-210X.13930	Wearn_2022	2022	Tufted ground squirrel (Rheithrosciurus macrotis)	Rodentia	VU	RANDOM	STUDY	NO
Wearn, OR; Bell, TEM; Bolitho, A; Durrant, J; Haysom, JK; Nijhawan, S; Thorley, J; Rowcliffe, JM	Estimating animal density for a community of species using information obtained only from camera-traps	10.1111/2041-210X.13930	Wearn_2022	2022	Yellow muntjac (Muntiacus atherodes)	Artiodactyla	NT	RANDOM	STUDY	NO
Wearn, OR; Bell, TEM; Bolitho, A; Durrant, J; Haysom, JK; Nijhawan, S; Thorley, J; Rowcliffe, JM	Estimating animal density for a community of species using information obtained only from camera-traps	10.1111/2041-210X.13930	Wearn_2022	2022	Yellow muntjac (Muntiacus atherodes)	Artiodactyla	NT	RANDOM	STUDY	NO
Wearn, OR; Bell, TEM; Bolitho, A; Durrant, J; Haysom, JK; Nijhawan, S; Thorley, J; Rowcliffe, JM	Estimating animal density for a community of species using information obtained only from camera-traps	10.1111/2041-210X.13930	Wearn_2022	2022	Yellow-throated marten (Martes flavigula)	Carnivora	LC	RANDOM	STUDY	NO
Wearn, OR; Bell, TEM; Bolitho, A; Durrant, J; Haysom, JK; Nijhawan, S; Thorley, J; Rowcliffe, JM	Estimating animal density for a community of species using information obtained only from camera-traps	10.1111/2041-210X.13930	Wearn_2022	2022	Yellow-throated marten (Martes flavigula)	Carnivora	LC	RANDOM	STUDY	NO
Barroso, P; Relimpio, D; Zearra, JA; Ceron, JJ; Palencia, P; Cardoso, B; Ferreras, E; Escobar, M; Caceres, G; Lopez-Olvera, JR; Gortazar, C	Using integrated wildlife monitoring to prevent future pandemics through one health approach	10.1016/j.onehlt.2022.100479	Barroso_2023	2023	Red Deer (Cervus elaphus)	Artiodactyla	LC	RANDOM	STUDY	NO
Barroso, P; Relimpio, D; Zearra, JA; Ceron, JJ; Palencia, P; Cardoso, B; Ferreras, E; Escobar, M; Caceres, G; Lopez-Olvera, JR; Gortazar, C	Using integrated wildlife monitoring to prevent future pandemics through one health approach	10.1016/j.onehlt.2022.100479	Barroso_2023	2023	Red Deer (Cervus elaphus)	Artiodactyla	LC	RANDOM	STUDY	NO
Barroso, P; Relimpio, D; Zearra, JA; Ceron, JJ; Palencia, P; Cardoso, B; Ferreras, E; Escobar, M; Caceres, G; Lopez-Olvera, JR; Gortazar, C	Using integrated wildlife monitoring to prevent future pandemics through one health approach	10.1016/j.onehlt.2022.100479	Barroso_2023	2023	Red Deer (Cervus elaphus)	Artiodactyla	LC	RANDOM	STUDY	NO
Barroso, P; Relimpio, D; Zearra, JA; Ceron, JJ; Palencia, P; Cardoso, B; Ferreras, E; Escobar, M; Caceres, G; Lopez-Olvera, JR; Gortazar, C	Using integrated wildlife monitoring to prevent future pandemics through one health approach	10.1016/j.onehlt.2022.100479	Barroso_2023	2023	Red Deer (Cervus elaphus)	Artiodactyla	LC	RANDOM	STUDY	NO
Barroso, P; Relimpio, D; Zearra, JA; Ceron, JJ; Palencia, P; Cardoso, B; Ferreras, E; Escobar, M; Caceres, G; Lopez-Olvera, JR; Gortazar, C	Using integrated wildlife monitoring to prevent future pandemics through one health approach	10.1016/j.onehlt.2022.100479	Barroso_2023	2023	Red Deer (Cervus elaphus)	Artiodactyla	LC	RANDOM	STUDY	NO
Barroso, P; Relimpio, D; Zearra, JA; Ceron, JJ; Palencia, P; Cardoso, B; Ferreras, E; Escobar, M; Caceres, G; Lopez-Olvera, JR; Gortazar, C	Using integrated wildlife monitoring to prevent future pandemics through one health approach	10.1016/j.onehlt.2022.100479	Barroso_2023	2023	Red Deer (Cervus elaphus)	Artiodactyla	LC	RANDOM	STUDY	NO
Barroso, P; Relimpio, D; Zearra, JA; Ceron, JJ; Palencia, P; Cardoso, B; Ferreras, E; Escobar, M; Caceres, G; Lopez-Olvera, JR; Gortazar, C	Using integrated wildlife monitoring to prevent future pandemics through one health approach	10.1016/j.onehlt.2022.100479	Barroso_2023	2023	Red Deer (Cervus elaphus)	Artiodactyla	LC	RANDOM	STUDY	NO
Barroso, P; Relimpio, D; Zearra, JA; Ceron, JJ; Palencia, P; Cardoso, B; Ferreras, E; Escobar, M; Caceres, G; Lopez-Olvera, JR; Gortazar, C	Using integrated wildlife monitoring to prevent future pandemics through one health approach	10.1016/j.onehlt.2022.100479	Barroso_2023	2023	Red Deer (Cervus elaphus)	Artiodactyla	LC	RANDOM	STUDY	NO
Barroso, P; Relimpio, D; Zearra, JA; Ceron, JJ; Palencia, P; Cardoso, B; Ferreras, E; Escobar, M; Caceres, G; Lopez-Olvera, JR; Gortazar, C	Using integrated wildlife monitoring to prevent future pandemics through one health approach	10.1016/j.onehlt.2022.100479	Barroso_2023	2023	Red fox (Vulpes vulpes)	Carnivora	LC	RANDOM	STUDY	NO
Barroso, P; Relimpio, D; Zearra, JA; Ceron, JJ; Palencia, P; Cardoso, B; Ferreras, E; Escobar, M; Caceres, G; Lopez-Olvera, JR; Gortazar, C	Using integrated wildlife monitoring to prevent future pandemics through one health approach	10.1016/j.onehlt.2022.100479	Barroso_2023	2023	Red fox (Vulpes vulpes)	Carnivora	LC	RANDOM	STUDY	NO
Barroso, P; Relimpio, D; Zearra, JA; Ceron, JJ; Palencia, P; Cardoso, B; Ferreras, E; Escobar, M; Caceres, G; Lopez-Olvera, JR; Gortazar, C	Using integrated wildlife monitoring to prevent future pandemics through one health approach	10.1016/j.onehlt.2022.100479	Barroso_2023	2023	Red fox (Vulpes vulpes)	Carnivora	LC	RANDOM	STUDY	NO
Barroso, P; Relimpio, D; Zearra, JA; Ceron, JJ; Palencia, P; Cardoso, B; Ferreras, E; Escobar, M; Caceres, G; Lopez-Olvera, JR; Gortazar, C	Using integrated wildlife monitoring to prevent future pandemics through one health approach	10.1016/j.onehlt.2022.100479	Barroso_2023	2023	Red fox (Vulpes vulpes)	Carnivora	LC	RANDOM	STUDY	NO
Barroso, P; Relimpio, D; Zearra, JA; Ceron, JJ; Palencia, P; Cardoso, B; Ferreras, E; Escobar, M; Caceres, G; Lopez-Olvera, JR; Gortazar, C	Using integrated wildlife monitoring to prevent future pandemics through one health approach	10.1016/j.onehlt.2022.100479	Barroso_2023	2023	Red fox (Vulpes vulpes)	Carnivora	LC	RANDOM	STUDY	NO
Barroso, P; Relimpio, D; Zearra, JA; Ceron, JJ; Palencia, P; Cardoso, B; Ferreras, E; Escobar, M; Caceres, G; Lopez-Olvera, JR; Gortazar, C	Using integrated wildlife monitoring to prevent future pandemics through one health approach	10.1016/j.onehlt.2022.100479	Barroso_2023	2023	Red fox (Vulpes vulpes)	Carnivora	LC	RANDOM	STUDY	NO
Barroso, P; Relimpio, D; Zearra, JA; Ceron, JJ; Palencia, P; Cardoso, B; Ferreras, E; Escobar, M; Caceres, G; Lopez-Olvera, JR; Gortazar, C	Using integrated wildlife monitoring to prevent future pandemics through one health approach	10.1016/j.onehlt.2022.100479	Barroso_2023	2023	Red fox (Vulpes vulpes)	Carnivora	LC	RANDOM	STUDY	NO
Barroso, P; Relimpio, D; Zearra, JA; Ceron, JJ; Palencia, P; Cardoso, B; Ferreras, E; Escobar, M; Caceres, G; Lopez-Olvera, JR; Gortazar, C	Using integrated wildlife monitoring to prevent future pandemics through one health approach	10.1016/j.onehlt.2022.100479	Barroso_2023	2023	Red fox (Vulpes vulpes)	Carnivora	LC	RANDOM	STUDY	NO
Barroso, P; Relimpio, D; Zearra, JA; Ceron, JJ; Palencia, P; Cardoso, B; Ferreras, E; Escobar, M; Caceres, G; Lopez-Olvera, JR; Gortazar, C	Using integrated wildlife monitoring to prevent future pandemics through one health approach	10.1016/j.onehlt.2022.100479	Barroso_2023	2023	Red fox (Vulpes vulpes)	Carnivora	LC	RANDOM	STUDY	NO
Barroso, P; Relimpio, D; Zearra, JA; Ceron, JJ; Palencia, P; Cardoso, B; Ferreras, E; Escobar, M; Caceres, G; Lopez-Olvera, JR; Gortazar, C	Using integrated wildlife monitoring to prevent future pandemics through one health approach	10.1016/j.onehlt.2022.100479	Barroso_2023	2023	Red fox (Vulpes vulpes)	Carnivora	LC	RANDOM	STUDY	NO
Barroso, P; Relimpio, D; Zearra, JA; Ceron, JJ; Palencia, P; Cardoso, B; Ferreras, E; Escobar, M; Caceres, G; Lopez-Olvera, JR; Gortazar, C	Using integrated wildlife monitoring to prevent future pandemics through one health approach	10.1016/j.onehlt.2022.100479	Barroso_2023	2023	Wild Boar (Sus scrofa)	Artiodactyla	LC	RANDOM	STUDY	NO
Barroso, P; Relimpio, D; Zearra, JA; Ceron, JJ; Palencia, P; Cardoso, B; Ferreras, E; Escobar, M; Caceres, G; Lopez-Olvera, JR; Gortazar, C	Using integrated wildlife monitoring to prevent future pandemics through one health approach	10.1016/j.onehlt.2022.100479	Barroso_2023	2023	Wild Boar (Sus scrofa)	Artiodactyla	LC	RANDOM	STUDY	NO
Barroso, P; Relimpio, D; Zearra, JA; Ceron, JJ; Palencia, P; Cardoso, B; Ferreras, E; Escobar, M; Caceres, G; Lopez-Olvera, JR; Gortazar, C	Using integrated wildlife monitoring to prevent future pandemics through one health approach	10.1016/j.onehlt.2022.100479	Barroso_2023	2023	Wild Boar (Sus scrofa)	Artiodactyla	LC	RANDOM	STUDY	NO
Barroso, P; Relimpio, D; Zearra, JA; Ceron, JJ; Palencia, P; Cardoso, B; Ferreras, E; Escobar, M; Caceres, G; Lopez-Olvera, JR; Gortazar, C	Using integrated wildlife monitoring to prevent future pandemics through one health approach	10.1016/j.onehlt.2022.100479	Barroso_2023	2023	Wild Boar (Sus scrofa)	Artiodactyla	LC	RANDOM	STUDY	NO
Barroso, P; Relimpio, D; Zearra, JA; Ceron, JJ; Palencia, P; Cardoso, B; Ferreras, E; Escobar, M; Caceres, G; Lopez-Olvera, JR; Gortazar, C	Using integrated wildlife monitoring to prevent future pandemics through one health approach	10.1016/j.onehlt.2022.100479	Barroso_2023	2023	Wild Boar (Sus scrofa)	Artiodactyla	LC	RANDOM	STUDY	NO
Barroso, P; Relimpio, D; Zearra, JA; Ceron, JJ; Palencia, P; Cardoso, B; Ferreras, E; Escobar, M; Caceres, G; Lopez-Olvera, JR; Gortazar, C	Using integrated wildlife monitoring to prevent future pandemics through one health approach	10.1016/j.onehlt.2022.100479	Barroso_2023	2023	Wild Boar (Sus scrofa)	Artiodactyla	LC	RANDOM	STUDY	NO
Barroso, P; Relimpio, D; Zearra, JA; Ceron, JJ; Palencia, P; Cardoso, B; Ferreras, E; Escobar, M; Caceres, G; Lopez-Olvera, JR; Gortazar, C	Using integrated wildlife monitoring to prevent future pandemics through one health approach	10.1016/j.onehlt.2022.100479	Barroso_2023	2023	Wild Boar (Sus scrofa)	Artiodactyla	LC	RANDOM	STUDY	NO
Barroso, P; Relimpio, D; Zearra, JA; Ceron, JJ; Palencia, P; Cardoso, B; Ferreras, E; Escobar, M; Caceres, G; Lopez-Olvera, JR; Gortazar, C	Using integrated wildlife monitoring to prevent future pandemics through one health approach	10.1016/j.onehlt.2022.100479	Barroso_2023	2023	Wild Boar (Sus scrofa)	Artiodactyla	LC	RANDOM	STUDY	NO
Barroso, P; Relimpio, D; Zearra, JA; Ceron, JJ; Palencia, P; Cardoso, B; Ferreras, E; Escobar, M; Caceres, G; Lopez-Olvera, JR; Gortazar, C	Using integrated wildlife monitoring to prevent future pandemics through one health approach	10.1016/j.onehlt.2022.100479	Barroso_2023	2023	Wild Boar (Sus scrofa)	Artiodactyla	LC	RANDOM	STUDY	NO
Barroso, P; Relimpio, D; Zearra, JA; Ceron, JJ; Palencia, P; Cardoso, B; Ferreras, E; Escobar, M; Caceres, G; Lopez-Olvera, JR; Gortazar, C	Using integrated wildlife monitoring to prevent future pandemics through one health approach	10.1016/j.onehlt.2022.100479	Barroso_2023	2023	Wild Boar (Sus scrofa)	Artiodactyla	LC	RANDOM	STUDY	NO
Barroso, P; Relimpio, D; Zearra, JA; Ceron, JJ; Palencia, P; Cardoso, B; Ferreras, E; Escobar, M; Caceres, G; Lopez-Olvera, JR; Gortazar, C	Using integrated wildlife monitoring to prevent future pandemics through one health approach	10.1016/j.onehlt.2022.100479	Barroso_2023	2023	Wild Boar (Sus scrofa)	Artiodactyla	LC	RANDOM	STUDY	NO
Bollen, M; Palencia, P; Vicente, J; Acefedo, P; Rio, LD; Neyens, T; Beenaerts, N; Casaer, J	Assessing trends in population size of three unmarked species: A comparison of a multi-species N-mixture model and random encounter models	10.22541/au.168611899.90245300/v1	Bollen_2023	2023	Red Deer (Cervus elaphus)	Artiodactyla	LC	RANDOM	STUDY	NO
Bollen, M; Palencia, P; Vicente, J; Acefedo, P; Rio, LD; Neyens, T; Beenaerts, N; Casaer, J	Assessing trends in population size of three unmarked species: A comparison of a multi-species N-mixture model and random encounter models	10.22541/au.168611899.90245300/v1	Bollen_2023	2023	Red Deer (Cervus elaphus)	Artiodactyla	LC	RANDOM	STUDY	NO
Bollen, M; Palencia, P; Vicente, J; Acefedo, P; Rio, LD; Neyens, T; Beenaerts, N; Casaer, J	Assessing trends in population size of three unmarked species: A comparison of a multi-species N-mixture model and random encounter models	10.22541/au.168611899.90245300/v1	Bollen_2023	2023	Red Deer (Cervus elaphus)	Artiodactyla	LC	RANDOM	STUDY	NO
Bollen, M; Palencia, P; Vicente, J; Acefedo, P; Rio, LD; Neyens, T; Beenaerts, N; Casaer, J	Assessing trends in population size of three unmarked species: A comparison of a multi-species N-mixture model and random encounter models	10.22541/au.168611899.90245300/v1	Bollen_2023	2023	Red Deer (Cervus elaphus)	Artiodactyla	LC	RANDOM	STUDY	NO
Bollen, M; Palencia, P; Vicente, J; Acefedo, P; Rio, LD; Neyens, T; Beenaerts, N; Casaer, J	Assessing trends in population size of three unmarked species: A comparison of a multi-species N-mixture model and random encounter models	10.22541/au.168611899.90245300/v1	Bollen_2023	2023	Red Deer (Cervus elaphus)	Artiodactyla	LC	RANDOM	STUDY	NO
Bollen, M; Palencia, P; Vicente, J; Acefedo, P; Rio, LD; Neyens, T; Beenaerts, N; Casaer, J	Assessing trends in population size of three unmarked species: A comparison of a multi-species N-mixture model and random encounter models	10.22541/au.168611899.90245300/v1	Bollen_2023	2023	Red fox (Vulpes vulpes)	Carnivora	LC	RANDOM	STUDY	NO
Bollen, M; Palencia, P; Vicente, J; Acefedo, P; Rio, LD; Neyens, T; Beenaerts, N; Casaer, J	Assessing trends in population size of three unmarked species: A comparison of a multi-species N-mixture model and random encounter models	10.22541/au.168611899.90245300/v1	Bollen_2023	2023	Red fox (Vulpes vulpes)	Carnivora	LC	RANDOM	STUDY	NO
Bollen, M; Palencia, P; Vicente, J; Acefedo, P; Rio, LD; Neyens, T; Beenaerts, N; Casaer, J	Assessing trends in population size of three unmarked species: A comparison of a multi-species N-mixture model and random encounter models	10.22541/au.168611899.90245300/v1	Bollen_2023	2023	Red fox (Vulpes vulpes)	Carnivora	LC	RANDOM	STUDY	NO
Bollen, M; Palencia, P; Vicente, J; Acefedo, P; Rio, LD; Neyens, T; Beenaerts, N; Casaer, J	Assessing trends in population size of three unmarked species: A comparison of a multi-species N-mixture model and random encounter models	10.22541/au.168611899.90245300/v1	Bollen_2023	2023	Red fox (Vulpes vulpes)	Carnivora	LC	RANDOM	STUDY	NO
Bollen, M; Palencia, P; Vicente, J; Acefedo, P; Rio, LD; Neyens, T; Beenaerts, N; Casaer, J	Assessing trends in population size of three unmarked species: A comparison of a multi-species N-mixture model and random encounter models	10.22541/au.168611899.90245300/v1	Bollen_2023	2023	Wild Boar (Sus scrofa)	Artiodactyla	LC	RANDOM	STUDY	NO
Bollen, M; Palencia, P; Vicente, J; Acefedo, P; Rio, LD; Neyens, T; Beenaerts, N; Casaer, J	Assessing trends in population size of three unmarked species: A comparison of a multi-species N-mixture model and random encounter models	10.22541/au.168611899.90245300/v1	Bollen_2023	2023	Wild Boar (Sus scrofa)	Artiodactyla	LC	RANDOM	STUDY	NO
Bollen, M; Palencia, P; Vicente, J; Acefedo, P; Rio, LD; Neyens, T; Beenaerts, N; Casaer, J	Assessing trends in population size of three unmarked species: A comparison of a multi-species N-mixture model and random encounter models	10.22541/au.168611899.90245300/v1	Bollen_2023	2023	Wild Boar (Sus scrofa)	Artiodactyla	LC	RANDOM	STUDY	NO
Bollen, M; Palencia, P; Vicente, J; Acefedo, P; Rio, LD; Neyens, T; Beenaerts, N; Casaer, J	Assessing trends in population size of three unmarked species: A comparison of a multi-species N-mixture model and random encounter models	10.22541/au.168611899.90245300/v1	Bollen_2023	2023	Wild Boar (Sus scrofa)	Artiodactyla	LC	RANDOM	STUDY	NO
Bollen, M; Palencia, P; Vicente, J; Acefedo, P; Rio, LD; Neyens, T; Beenaerts, N; Casaer, J	Assessing trends in population size of three unmarked species: A comparison of a multi-species N-mixture model and random encounter models	10.22541/au.168611899.90245300/v1	Bollen_2023	2023	Wild Boar (Sus scrofa)	Artiodactyla	LC	RANDOM	STUDY	NO
ENETWILD-consortium et al.	Wild ungulate density data generated by camera trapping in 37 European areas: first output of the European Observatory of Wildlife (EOW)	10.2903/sp.efsa.2023.EN-7892	ENETWILD_2023	2023	Wild Boar (Sus scrofa)	Artiodactyla	LC	RANDOM	STUDY	NO
ENETWILD-consortium et al.	Wild ungulate density data generated by camera trapping in 37 European areas: first output of the European Observatory of Wildlife (EOW)	10.2903/sp.efsa.2023.EN-7892	ENETWILD_2023	2023	Wild Boar (Sus scrofa)	Artiodactyla	LC	RANDOM	STUDY	NO
ENETWILD-consortium et al.	Wild ungulate density data generated by camera trapping in 37 European areas: first output of the European Observatory of Wildlife (EOW)	10.2903/sp.efsa.2023.EN-7892	ENETWILD_2023	2023	Wild Boar (Sus scrofa)	Artiodactyla	LC	RANDOM	STUDY	NO
ENETWILD-consortium et al.	Wild ungulate density data generated by camera trapping in 37 European areas: first output of the European Observatory of Wildlife (EOW)	10.2903/sp.efsa.2023.EN-7892	ENETWILD_2023	2023	Wild Boar (Sus scrofa)	Artiodactyla	LC	RANDOM	STUDY	NO
ENETWILD-consortium et al.	Wild ungulate density data generated by camera trapping in 37 European areas: first output of the European Observatory of Wildlife (EOW)	10.2903/sp.efsa.2023.EN-7892	ENETWILD_2023	2023	Wild Boar (Sus scrofa)	Artiodactyla	LC	RANDOM	STUDY	NO
ENETWILD-consortium et al.	Wild ungulate density data generated by camera trapping in 37 European areas: first output of the European Observatory of Wildlife (EOW)	10.2903/sp.efsa.2023.EN-7892	ENETWILD_2023	2023	Wild Boar (Sus scrofa)	Artiodactyla	LC	RANDOM	STUDY	NO
ENETWILD-consortium et al.	Wild ungulate density data generated by camera trapping in 37 European areas: first output of the European Observatory of Wildlife (EOW)	10.2903/sp.efsa.2023.EN-7892	ENETWILD_2023	2023	Wild Boar (Sus scrofa)	Artiodactyla	LC	RANDOM	STUDY	NO
ENETWILD-consortium et al.	Wild ungulate density data generated by camera trapping in 37 European areas: first output of the European Observatory of Wildlife (EOW)	10.2903/sp.efsa.2023.EN-7892	ENETWILD_2023	2023	Wild Boar (Sus scrofa)	Artiodactyla	LC	RANDOM	STUDY	NO
ENETWILD-consortium et al.	Wild ungulate density data generated by camera trapping in 37 European areas: first output of the European Observatory of Wildlife (EOW)	10.2903/sp.efsa.2023.EN-7892	ENETWILD_2023	2023	Wild Boar (Sus scrofa)	Artiodactyla	LC	RANDOM	STUDY	NO
ENETWILD-consortium et al.	Wild ungulate density data generated by camera trapping in 37 European areas: first output of the European Observatory of Wildlife (EOW)	10.2903/sp.efsa.2023.EN-7892	ENETWILD_2023	2023	Wild Boar (Sus scrofa)	Artiodactyla	LC	RANDOM	STUDY	NO
ENETWILD-consortium et al.	Wild ungulate density data generated by camera trapping in 37 European areas: first output of the European Observatory of Wildlife (EOW)	10.2903/sp.efsa.2023.EN-7892	ENETWILD_2023	2023	Wild Boar (Sus scrofa)	Artiodactyla	LC	RANDOM	STUDY	NO
ENETWILD-consortium et al.	Wild ungulate density data generated by camera trapping in 37 European areas: first output of the European Observatory of Wildlife (EOW)	10.2903/sp.efsa.2023.EN-7892	ENETWILD_2023	2023	Wild Boar (Sus scrofa)	Artiodactyla	LC	RANDOM	STUDY	NO
ENETWILD-consortium et al.	Wild ungulate density data generated by camera trapping in 37 European areas: first output of the European Observatory of Wildlife (EOW)	10.2903/sp.efsa.2023.EN-7892	ENETWILD_2023	2023	Wild Boar (Sus scrofa)	Artiodactyla	LC	RANDOM	STUDY	NO
ENETWILD-consortium et al.	Wild ungulate density data generated by camera trapping in 37 European areas: first output of the European Observatory of Wildlife (EOW)	10.2903/sp.efsa.2023.EN-7892	ENETWILD_2023	2023	Wild Boar (Sus scrofa)	Artiodactyla	LC	RANDOM	STUDY	NO
ENETWILD-consortium et al.	Wild ungulate density data generated by camera trapping in 37 European areas: first output of the European Observatory of Wildlife (EOW)	10.2903/sp.efsa.2023.EN-7892	ENETWILD_2023	2023	Wild Boar (Sus scrofa)	Artiodactyla	LC	RANDOM	STUDY	NO
ENETWILD-consortium et al.	Wild ungulate density data generated by camera trapping in 37 European areas: first output of the European Observatory of Wildlife (EOW)	10.2903/sp.efsa.2023.EN-7892	ENETWILD_2023	2023	Wild Boar (Sus scrofa)	Artiodactyla	LC	RANDOM	STUDY	NO
ENETWILD-consortium et al.	Wild ungulate density data generated by camera trapping in 37 European areas: first output of the European Observatory of Wildlife (EOW)	10.2903/sp.efsa.2023.EN-7892	ENETWILD_2023	2023	Wild Boar (Sus scrofa)	Artiodactyla	LC	RANDOM	STUDY	NO
ENETWILD-consortium et al.	Wild ungulate density data generated by camera trapping in 37 European areas: first output of the European Observatory of Wildlife (EOW)	10.2903/sp.efsa.2023.EN-7892	ENETWILD_2023	2023	Wild Boar (Sus scrofa)	Artiodactyla	LC	RANDOM	STUDY	NO
ENETWILD-consortium et al.	Wild ungulate density data generated by camera trapping in 37 European areas: first output of the European Observatory of Wildlife (EOW)	10.2903/sp.efsa.2023.EN-7892	ENETWILD_2023	2023	Wild Boar (Sus scrofa)	Artiodactyla	LC	RANDOM	STUDY	NO
ENETWILD-consortium et al.	Wild ungulate density data generated by camera trapping in 37 European areas: first output of the European Observatory of Wildlife (EOW)	10.2903/sp.efsa.2023.EN-7892	ENETWILD_2023	2023	Wild Boar (Sus scrofa)	Artiodactyla	LC	RANDOM	STUDY	NO
ENETWILD-consortium et al.	Wild ungulate density data generated by camera trapping in 37 European areas: first output of the European Observatory of Wildlife (EOW)	10.2903/sp.efsa.2023.EN-7892	ENETWILD_2023	2023	Wild Boar (Sus scrofa)	Artiodactyla	LC	RANDOM	STUDY	NO
ENETWILD-consortium et al.	Wild ungulate density data generated by camera trapping in 37 European areas: first output of the European Observatory of Wildlife (EOW)	10.2903/sp.efsa.2023.EN-7892	ENETWILD_2023	2023	Wild Boar (Sus scrofa)	Artiodactyla	LC	RANDOM	STUDY	NO
ENETWILD-consortium et al.	Wild ungulate density data generated by camera trapping in 37 European areas: first output of the European Observatory of Wildlife (EOW)	10.2903/sp.efsa.2023.EN-7892	ENETWILD_2023	2023	Wild Boar (Sus scrofa)	Artiodactyla	LC	RANDOM	STUDY	NO
ENETWILD-consortium et al.	Wild ungulate density data generated by camera trapping in 37 European areas: first output of the European Observatory of Wildlife (EOW)	10.2903/sp.efsa.2023.EN-7892	ENETWILD_2023	2023	Wild Boar (Sus scrofa)	Artiodactyla	LC	RANDOM	STUDY	NO
ENETWILD-consortium et al.	Wild ungulate density data generated by camera trapping in 37 European areas: first output of the European Observatory of Wildlife (EOW)	10.2903/sp.efsa.2023.EN-7892	ENETWILD_2023	2023	Wild Boar (Sus scrofa)	Artiodactyla	LC	RANDOM	STUDY	NO
ENETWILD-consortium et al.	Wild ungulate density data generated by camera trapping in 37 European areas: first output of the European Observatory of Wildlife (EOW)	10.2903/sp.efsa.2023.EN-7892	ENETWILD_2023	2023	Wild Boar (Sus scrofa)	Artiodactyla	LC	RANDOM	STUDY	NO
ENETWILD-consortium et al.	Wild ungulate density data generated by camera trapping in 37 European areas: first output of the European Observatory of Wildlife (EOW)	10.2903/sp.efsa.2023.EN-7892	ENETWILD_2023	2023	Wild Boar (Sus scrofa)	Artiodactyla	LC	RANDOM	STUDY	NO
ENETWILD-consortium et al.	Wild ungulate density data generated by camera trapping in 37 European areas: first output of the European Observatory of Wildlife (EOW)	10.2903/sp.efsa.2023.EN-7892	ENETWILD_2023	2023	Wild Boar (Sus scrofa)	Artiodactyla	LC	RANDOM	STUDY	NO
ENETWILD-consortium et al.	Wild ungulate density data generated by camera trapping in 37 European areas: first output of the European Observatory of Wildlife (EOW)	10.2903/sp.efsa.2023.EN-7892	ENETWILD_2023	2023	Wild Boar (Sus scrofa)	Artiodactyla	LC	RANDOM	STUDY	NO
ENETWILD-consortium et al.	Wild ungulate density data generated by camera trapping in 37 European areas: first output of the European Observatory of Wildlife (EOW)	10.2903/sp.efsa.2023.EN-7892	ENETWILD_2023	2023	Wild Boar (Sus scrofa)	Artiodactyla	LC	RANDOM	STUDY	NO
ENETWILD-consortium et al.	Wild ungulate density data generated by camera trapping in 37 European areas: first output of the European Observatory of Wildlife (EOW)	10.2903/sp.efsa.2023.EN-7892	ENETWILD_2023	2023	Wild Boar (Sus scrofa)	Artiodactyla	LC	RANDOM	STUDY	NO
ENETWILD-consortium et al.	Wild ungulate density data generated by camera trapping in 37 European areas: first output of the European Observatory of Wildlife (EOW)	10.2903/sp.efsa.2023.EN-7892	ENETWILD_2023	2023	Wild Boar (Sus scrofa)	Artiodactyla	LC	RANDOM	STUDY	NO
ENETWILD-consortium et al.	Wild ungulate density data generated by camera trapping in 37 European areas: first output of the European Observatory of Wildlife (EOW)	10.2903/sp.efsa.2023.EN-7892	ENETWILD_2023	2023	Wild Boar (Sus scrofa)	Artiodactyla	LC	RANDOM	STUDY	NO
ENETWILD-consortium et al.	Wild ungulate density data generated by camera trapping in 37 European areas: first output of the European Observatory of Wildlife (EOW)	10.2903/sp.efsa.2023.EN-7892	ENETWILD_2023	2023	Wild Boar (Sus scrofa)	Artiodactyla	LC	RANDOM	STUDY	NO
ENETWILD-consortium et al.	Wild ungulate density data generated by camera trapping in 37 European areas: first output of the European Observatory of Wildlife (EOW)	10.2903/sp.efsa.2023.EN-7892	ENETWILD_2023	2023	Roe Deer (Capreolus capreolus)	Artiodactyla	LC	RANDOM	STUDY	NO
ENETWILD-consortium et al.	Wild ungulate density data generated by camera trapping in 37 European areas: first output of the European Observatory of Wildlife (EOW)	10.2903/sp.efsa.2023.EN-7892	ENETWILD_2023	2023	Roe Deer (Capreolus capreolus)	Artiodactyla	LC	RANDOM	STUDY	NO
ENETWILD-consortium et al.	Wild ungulate density data generated by camera trapping in 37 European areas: first output of the European Observatory of Wildlife (EOW)	10.2903/sp.efsa.2023.EN-7892	ENETWILD_2023	2023	Roe Deer (Capreolus capreolus)	Artiodactyla	LC	RANDOM	STUDY	NO
ENETWILD-consortium et al.	Wild ungulate density data generated by camera trapping in 37 European areas: first output of the European Observatory of Wildlife (EOW)	10.2903/sp.efsa.2023.EN-7892	ENETWILD_2023	2023	Roe Deer (Capreolus capreolus)	Artiodactyla	LC	RANDOM	STUDY	NO
ENETWILD-consortium et al.	Wild ungulate density data generated by camera trapping in 37 European areas: first output of the European Observatory of Wildlife (EOW)	10.2903/sp.efsa.2023.EN-7892	ENETWILD_2023	2023	Roe Deer (Capreolus capreolus)	Artiodactyla	LC	RANDOM	STUDY	NO
ENETWILD-consortium et al.	Wild ungulate density data generated by camera trapping in 37 European areas: first output of the European Observatory of Wildlife (EOW)	10.2903/sp.efsa.2023.EN-7892	ENETWILD_2023	2023	Roe Deer (Capreolus capreolus)	Artiodactyla	LC	RANDOM	STUDY	NO
ENETWILD-consortium et al.	Wild ungulate density data generated by camera trapping in 37 European areas: first output of the European Observatory of Wildlife (EOW)	10.2903/sp.efsa.2023.EN-7892	ENETWILD_2023	2023	Roe Deer (Capreolus capreolus)	Artiodactyla	LC	RANDOM	STUDY	NO
ENETWILD-consortium et al.	Wild ungulate density data generated by camera trapping in 37 European areas: first output of the European Observatory of Wildlife (EOW)	10.2903/sp.efsa.2023.EN-7892	ENETWILD_2023	2023	Roe Deer (Capreolus capreolus)	Artiodactyla	LC	RANDOM	STUDY	NO
ENETWILD-consortium et al.	Wild ungulate density data generated by camera trapping in 37 European areas: first output of the European Observatory of Wildlife (EOW)	10.2903/sp.efsa.2023.EN-7892	ENETWILD_2023	2023	Roe Deer (Capreolus capreolus)	Artiodactyla	LC	RANDOM	STUDY	NO
ENETWILD-consortium et al.	Wild ungulate density data generated by camera trapping in 37 European areas: first output of the European Observatory of Wildlife (EOW)	10.2903/sp.efsa.2023.EN-7892	ENETWILD_2023	2023	Roe Deer (Capreolus capreolus)	Artiodactyla	LC	RANDOM	STUDY	NO
ENETWILD-consortium et al.	Wild ungulate density data generated by camera trapping in 37 European areas: first output of the European Observatory of Wildlife (EOW)	10.2903/sp.efsa.2023.EN-7892	ENETWILD_2023	2023	Roe Deer (Capreolus capreolus)	Artiodactyla	LC	RANDOM	STUDY	NO
ENETWILD-consortium et al.	Wild ungulate density data generated by camera trapping in 37 European areas: first output of the European Observatory of Wildlife (EOW)	10.2903/sp.efsa.2023.EN-7892	ENETWILD_2023	2023	Roe Deer (Capreolus capreolus)	Artiodactyla	LC	RANDOM	STUDY	NO
ENETWILD-consortium et al.	Wild ungulate density data generated by camera trapping in 37 European areas: first output of the European Observatory of Wildlife (EOW)	10.2903/sp.efsa.2023.EN-7892	ENETWILD_2023	2023	Roe Deer (Capreolus capreolus)	Artiodactyla	LC	RANDOM	STUDY	NO
ENETWILD-consortium et al.	Wild ungulate density data generated by camera trapping in 37 European areas: first output of the European Observatory of Wildlife (EOW)	10.2903/sp.efsa.2023.EN-7892	ENETWILD_2023	2023	Roe Deer (Capreolus capreolus)	Artiodactyla	LC	RANDOM	STUDY	NO
ENETWILD-consortium et al.	Wild ungulate density data generated by camera trapping in 37 European areas: first output of the European Observatory of Wildlife (EOW)	10.2903/sp.efsa.2023.EN-7892	ENETWILD_2023	2023	Roe Deer (Capreolus capreolus)	Artiodactyla	LC	RANDOM	STUDY	NO
ENETWILD-consortium et al.	Wild ungulate density data generated by camera trapping in 37 European areas: first output of the European Observatory of Wildlife (EOW)	10.2903/sp.efsa.2023.EN-7892	ENETWILD_2023	2023	Roe Deer (Capreolus capreolus)	Artiodactyla	LC	RANDOM	STUDY	NO
ENETWILD-consortium et al.	Wild ungulate density data generated by camera trapping in 37 European areas: first output of the European Observatory of Wildlife (EOW)	10.2903/sp.efsa.2023.EN-7892	ENETWILD_2023	2023	Roe Deer (Capreolus capreolus)	Artiodactyla	LC	RANDOM	STUDY	NO
ENETWILD-consortium et al.	Wild ungulate density data generated by camera trapping in 37 European areas: first output of the European Observatory of Wildlife (EOW)	10.2903/sp.efsa.2023.EN-7892	ENETWILD_2023	2023	Red Deer (Cervus elaphus)	Artiodactyla	LC	RANDOM	STUDY	NO
ENETWILD-consortium et al.	Wild ungulate density data generated by camera trapping in 37 European areas: first output of the European Observatory of Wildlife (EOW)	10.2903/sp.efsa.2023.EN-7892	ENETWILD_2023	2023	Red Deer (Cervus elaphus)	Artiodactyla	LC	RANDOM	STUDY	NO
ENETWILD-consortium et al.	Wild ungulate density data generated by camera trapping in 37 European areas: first output of the European Observatory of Wildlife (EOW)	10.2903/sp.efsa.2023.EN-7892	ENETWILD_2023	2023	Red Deer (Cervus elaphus)	Artiodactyla	LC	RANDOM	STUDY	NO
ENETWILD-consortium et al.	Wild ungulate density data generated by camera trapping in 37 European areas: first output of the European Observatory of Wildlife (EOW)	10.2903/sp.efsa.2023.EN-7892	ENETWILD_2023	2023	Red Deer (Cervus elaphus)	Artiodactyla	LC	RANDOM	STUDY	NO
ENETWILD-consortium et al.	Wild ungulate density data generated by camera trapping in 37 European areas: first output of the European Observatory of Wildlife (EOW)	10.2903/sp.efsa.2023.EN-7892	ENETWILD_2023	2023	Red Deer (Cervus elaphus)	Artiodactyla	LC	RANDOM	STUDY	NO
ENETWILD-consortium et al.	Wild ungulate density data generated by camera trapping in 37 European areas: first output of the European Observatory of Wildlife (EOW)	10.2903/sp.efsa.2023.EN-7892	ENETWILD_2023	2023	Red Deer (Cervus elaphus)	Artiodactyla	LC	RANDOM	STUDY	NO
ENETWILD-consortium et al.	Wild ungulate density data generated by camera trapping in 37 European areas: first output of the European Observatory of Wildlife (EOW)	10.2903/sp.efsa.2023.EN-7892	ENETWILD_2023	2023	Red Deer (Cervus elaphus)	Artiodactyla	LC	RANDOM	STUDY	NO
ENETWILD-consortium et al.	Wild ungulate density data generated by camera trapping in 37 European areas: first output of the European Observatory of Wildlife (EOW)	10.2903/sp.efsa.2023.EN-7892	ENETWILD_2023	2023	Red Deer (Cervus elaphus)	Artiodactyla	LC	RANDOM	STUDY	NO
ENETWILD-consortium et al.	Wild ungulate density data generated by camera trapping in 37 European areas: first output of the European Observatory of Wildlife (EOW)	10.2903/sp.efsa.2023.EN-7892	ENETWILD_2023	2023	Red Deer (Cervus elaphus)	Artiodactyla	LC	RANDOM	STUDY	NO
ENETWILD-consortium et al.	Wild ungulate density data generated by camera trapping in 37 European areas: first output of the European Observatory of Wildlife (EOW)	10.2903/sp.efsa.2023.EN-7892	ENETWILD_2023	2023	Red Deer (Cervus elaphus)	Artiodactyla	LC	RANDOM	STUDY	NO
ENETWILD-consortium et al.	Wild ungulate density data generated by camera trapping in 37 European areas: first output of the European Observatory of Wildlife (EOW)	10.2903/sp.efsa.2023.EN-7892	ENETWILD_2023	2023	Red Deer (Cervus elaphus)	Artiodactyla	LC	RANDOM	STUDY	NO
Ilemin, Y; Koc, H; Yenisey Kaynas, B	Ecological charactericstics of caracal (Caracal caracal) in Turkiye: An isolated feline population	10.5281/zenodo.8225067	Ilemin_2023	2023	Caracal (Caracal caracal)	Carnivora	LC	RANDOM	BORROWED	YES
McTigue, LE; DeGregorio, BA	Effects of landcover on mesocarnivore density and detection rate along an urban to rural gradient	10.1016/j.gecco.2023.e02716	McTigue_2023	2023	Coyote (Canis latrans)	Carnivora	LC	RANDOM	BORROWED	NO
McTigue, LE; DeGregorio, BA	Effects of landcover on mesocarnivore density and detection rate along an urban to rural gradient	10.1016/j.gecco.2023.e02716	McTigue_2023	2023	Coyote (Canis latrans)	Carnivora	LC	RANDOM	BORROWED	NO
McTigue, LE; DeGregorio, BA	Effects of landcover on mesocarnivore density and detection rate along an urban to rural gradient	10.1016/j.gecco.2023.e02716	McTigue_2023	2023	Coyote (Canis latrans)	Carnivora	LC	RANDOM	BORROWED	NO
McTigue, LE; DeGregorio, BA	Effects of landcover on mesocarnivore density and detection rate along an urban to rural gradient	10.1016/j.gecco.2023.e02716	McTigue_2023	2023	Coyote (Canis latrans)	Carnivora	LC	RANDOM	BORROWED	NO
McTigue, LE; DeGregorio, BA	Effects of landcover on mesocarnivore density and detection rate along an urban to rural gradient	10.1016/j.gecco.2023.e02716	McTigue_2023	2023	Coyote (Canis latrans)	Carnivora	LC	RANDOM	BORROWED	NO
McTigue, LE; DeGregorio, BA	Effects of landcover on mesocarnivore density and detection rate along an urban to rural gradient	10.1016/j.gecco.2023.e02716	McTigue_2023	2023	Coyote (Canis latrans)	Carnivora	LC	RANDOM	BORROWED	NO
McTigue, LE; DeGregorio, BA	Effects of landcover on mesocarnivore density and detection rate along an urban to rural gradient	10.1016/j.gecco.2023.e02716	McTigue_2023	2023	Coyote (Canis latrans)	Carnivora	LC	RANDOM	BORROWED	NO
McTigue, LE; DeGregorio, BA	Effects of landcover on mesocarnivore density and detection rate along an urban to rural gradient	10.1016/j.gecco.2023.e02716	McTigue_2023	2023	Coyote (Canis latrans)	Carnivora	LC	RANDOM	BORROWED	NO
McTigue, LE; DeGregorio, BA	Effects of landcover on mesocarnivore density and detection rate along an urban to rural gradient	10.1016/j.gecco.2023.e02716	McTigue_2023	2023	Coyote (Canis latrans)	Carnivora	LC	RANDOM	BORROWED	NO
McTigue, LE; DeGregorio, BA	Effects of landcover on mesocarnivore density and detection rate along an urban to rural gradient	10.1016/j.gecco.2023.e02716	McTigue_2023	2023	Coyote (Canis latrans)	Carnivora	LC	RANDOM	BORROWED	NO
McTigue, LE; DeGregorio, BA	Effects of landcover on mesocarnivore density and detection rate along an urban to rural gradient	10.1016/j.gecco.2023.e02716	McTigue_2023	2023	Coyote (Canis latrans)	Carnivora	LC	RANDOM	BORROWED	NO
McTigue, LE; DeGregorio, BA	Effects of landcover on mesocarnivore density and detection rate along an urban to rural gradient	10.1016/j.gecco.2023.e02716	McTigue_2023	2023	Coyote (Canis latrans)	Carnivora	LC	RANDOM	BORROWED	NO
McTigue, LE; DeGregorio, BA	Effects of landcover on mesocarnivore density and detection rate along an urban to rural gradient	10.1016/j.gecco.2023.e02716	McTigue_2023	2023	Bobcat (Lynx rufus)	Carnivora	LC	RANDOM	BORROWED	NO
McTigue, LE; DeGregorio, BA	Effects of landcover on mesocarnivore density and detection rate along an urban to rural gradient	10.1016/j.gecco.2023.e02716	McTigue_2023	2023	Bobcat (Lynx rufus)	Carnivora	LC	RANDOM	BORROWED	NO
McTigue, LE; DeGregorio, BA	Effects of landcover on mesocarnivore density and detection rate along an urban to rural gradient	10.1016/j.gecco.2023.e02716	McTigue_2023	2023	Bobcat (Lynx rufus)	Carnivora	LC	RANDOM	BORROWED	NO
McTigue, LE; DeGregorio, BA	Effects of landcover on mesocarnivore density and detection rate along an urban to rural gradient	10.1016/j.gecco.2023.e02716	McTigue_2023	2023	Bobcat (Lynx rufus)	Carnivora	LC	RANDOM	BORROWED	NO
McTigue, LE; DeGregorio, BA	Effects of landcover on mesocarnivore density and detection rate along an urban to rural gradient	10.1016/j.gecco.2023.e02716	McTigue_2023	2023	Bobcat (Lynx rufus)	Carnivora	LC	RANDOM	BORROWED	NO
McTigue, LE; DeGregorio, BA	Effects of landcover on mesocarnivore density and detection rate along an urban to rural gradient	10.1016/j.gecco.2023.e02716	McTigue_2023	2023	Bobcat (Lynx rufus)	Carnivora	LC	RANDOM	BORROWED	NO
McTigue, LE; DeGregorio, BA	Effects of landcover on mesocarnivore density and detection rate along an urban to rural gradient	10.1016/j.gecco.2023.e02716	McTigue_2023	2023	Bobcat (Lynx rufus)	Carnivora	LC	RANDOM	BORROWED	NO
McTigue, LE; DeGregorio, BA	Effects of landcover on mesocarnivore density and detection rate along an urban to rural gradient	10.1016/j.gecco.2023.e02716	McTigue_2023	2023	Bobcat (Lynx rufus)	Carnivora	LC	RANDOM	BORROWED	NO
McTigue, LE; DeGregorio, BA	Effects of landcover on mesocarnivore density and detection rate along an urban to rural gradient	10.1016/j.gecco.2023.e02716	McTigue_2023	2023	Bobcat (Lynx rufus)	Carnivora	LC	RANDOM	BORROWED	NO
McTigue, LE; DeGregorio, BA	Effects of landcover on mesocarnivore density and detection rate along an urban to rural gradient	10.1016/j.gecco.2023.e02716	McTigue_2023	2023	Bobcat (Lynx rufus)	Carnivora	LC	RANDOM	BORROWED	NO
McTigue, LE; DeGregorio, BA	Effects of landcover on mesocarnivore density and detection rate along an urban to rural gradient	10.1016/j.gecco.2023.e02716	McTigue_2023	2023	Bobcat (Lynx rufus)	Carnivora	LC	RANDOM	BORROWED	NO
McTigue, LE; DeGregorio, BA	Effects of landcover on mesocarnivore density and detection rate along an urban to rural gradient	10.1016/j.gecco.2023.e02716	McTigue_2023	2023	Raccoon (Procyon lotor)	Carnivora	LC	RANDOM	BORROWED	NO
McTigue, LE; DeGregorio, BA	Effects of landcover on mesocarnivore density and detection rate along an urban to rural gradient	10.1016/j.gecco.2023.e02716	McTigue_2023	2023	Raccoon (Procyon lotor)	Carnivora	LC	RANDOM	BORROWED	NO
McTigue, LE; DeGregorio, BA	Effects of landcover on mesocarnivore density and detection rate along an urban to rural gradient	10.1016/j.gecco.2023.e02716	McTigue_2023	2023	Raccoon (Procyon lotor)	Carnivora	LC	RANDOM	BORROWED	NO
McTigue, LE; DeGregorio, BA	Effects of landcover on mesocarnivore density and detection rate along an urban to rural gradient	10.1016/j.gecco.2023.e02716	McTigue_2023	2023	Raccoon (Procyon lotor)	Carnivora	LC	RANDOM	BORROWED	NO
McTigue, LE; DeGregorio, BA	Effects of landcover on mesocarnivore density and detection rate along an urban to rural gradient	10.1016/j.gecco.2023.e02716	McTigue_2023	2023	Raccoon (Procyon lotor)	Carnivora	LC	RANDOM	BORROWED	NO
McTigue, LE; DeGregorio, BA	Effects of landcover on mesocarnivore density and detection rate along an urban to rural gradient	10.1016/j.gecco.2023.e02716	McTigue_2023	2023	Raccoon (Procyon lotor)	Carnivora	LC	RANDOM	BORROWED	NO
McTigue, LE; DeGregorio, BA	Effects of landcover on mesocarnivore density and detection rate along an urban to rural gradient	10.1016/j.gecco.2023.e02716	McTigue_2023	2023	Raccoon (Procyon lotor)	Carnivora	LC	RANDOM	BORROWED	NO
McTigue, LE; DeGregorio, BA	Effects of landcover on mesocarnivore density and detection rate along an urban to rural gradient	10.1016/j.gecco.2023.e02716	McTigue_2023	2023	Raccoon (Procyon lotor)	Carnivora	LC	RANDOM	BORROWED	NO
McTigue, LE; DeGregorio, BA	Effects of landcover on mesocarnivore density and detection rate along an urban to rural gradient	10.1016/j.gecco.2023.e02716	McTigue_2023	2023	Raccoon (Procyon lotor)	Carnivora	LC	RANDOM	BORROWED	NO
McTigue, LE; DeGregorio, BA	Effects of landcover on mesocarnivore density and detection rate along an urban to rural gradient	10.1016/j.gecco.2023.e02716	McTigue_2023	2023	Raccoon (Procyon lotor)	Carnivora	LC	RANDOM	BORROWED	NO
McTigue, LE; DeGregorio, BA	Effects of landcover on mesocarnivore density and detection rate along an urban to rural gradient	10.1016/j.gecco.2023.e02716	McTigue_2023	2023	Raccoon (Procyon lotor)	Carnivora	LC	RANDOM	BORROWED	NO
McTigue, LE; DeGregorio, BA	Effects of landcover on mesocarnivore density and detection rate along an urban to rural gradient	10.1016/j.gecco.2023.e02716	McTigue_2023	2023	Raccoon (Procyon lotor)	Carnivora	LC	RANDOM	BORROWED	NO
McTigue, LE; DeGregorio, BA	Effects of landcover on mesocarnivore density and detection rate along an urban to rural gradient	10.1016/j.gecco.2023.e02716	McTigue_2023	2023	Virginia opossum (Didelphis virginiana)	Carnivora	LC	RANDOM	BORROWED	NO
McTigue, LE; DeGregorio, BA	Effects of landcover on mesocarnivore density and detection rate along an urban to rural gradient	10.1016/j.gecco.2023.e02716	McTigue_2023	2023	Virginia opossum (Didelphis virginiana)	Carnivora	LC	RANDOM	BORROWED	NO
McTigue, LE; DeGregorio, BA	Effects of landcover on mesocarnivore density and detection rate along an urban to rural gradient	10.1016/j.gecco.2023.e02716	McTigue_2023	2023	Virginia opossum (Didelphis virginiana)	Carnivora	LC	RANDOM	BORROWED	NO
McTigue, LE; DeGregorio, BA	Effects of landcover on mesocarnivore density and detection rate along an urban to rural gradient	10.1016/j.gecco.2023.e02716	McTigue_2023	2023	Virginia opossum (Didelphis virginiana)	Carnivora	LC	RANDOM	BORROWED	NO
McTigue, LE; DeGregorio, BA	Effects of landcover on mesocarnivore density and detection rate along an urban to rural gradient	10.1016/j.gecco.2023.e02716	McTigue_2023	2023	Virginia opossum (Didelphis virginiana)	Carnivora	LC	RANDOM	BORROWED	NO
McTigue, LE; DeGregorio, BA	Effects of landcover on mesocarnivore density and detection rate along an urban to rural gradient	10.1016/j.gecco.2023.e02716	McTigue_2023	2023	Virginia opossum (Didelphis virginiana)	Carnivora	LC	RANDOM	BORROWED	NO
McTigue, LE; DeGregorio, BA	Effects of landcover on mesocarnivore density and detection rate along an urban to rural gradient	10.1016/j.gecco.2023.e02716	McTigue_2023	2023	Virginia opossum (Didelphis virginiana)	Carnivora	LC	RANDOM	BORROWED	NO
McTigue, LE; DeGregorio, BA	Effects of landcover on mesocarnivore density and detection rate along an urban to rural gradient	10.1016/j.gecco.2023.e02716	McTigue_2023	2023	Virginia opossum (Didelphis virginiana)	Carnivora	LC	RANDOM	BORROWED	NO
McTigue, LE; DeGregorio, BA	Effects of landcover on mesocarnivore density and detection rate along an urban to rural gradient	10.1016/j.gecco.2023.e02716	McTigue_2023	2023	Virginia opossum (Didelphis virginiana)	Carnivora	LC	RANDOM	BORROWED	NO
McTigue, LE; DeGregorio, BA	Effects of landcover on mesocarnivore density and detection rate along an urban to rural gradient	10.1016/j.gecco.2023.e02716	McTigue_2023	2023	Virginia opossum (Didelphis virginiana)	Carnivora	LC	RANDOM	BORROWED	NO
McTigue, LE; DeGregorio, BA	Effects of landcover on mesocarnivore density and detection rate along an urban to rural gradient	10.1016/j.gecco.2023.e02716	McTigue_2023	2023	Virginia opossum (Didelphis virginiana)	Carnivora	LC	RANDOM	BORROWED	NO
McTigue, LE; DeGregorio, BA	Effects of landcover on mesocarnivore density and detection rate along an urban to rural gradient	10.1016/j.gecco.2023.e02716	McTigue_2023	2023	Red fox (Vulpes vulpes)	Carnivora	LC	RANDOM	BORROWED	NO
McTigue, LE; DeGregorio, BA	Effects of landcover on mesocarnivore density and detection rate along an urban to rural gradient	10.1016/j.gecco.2023.e02716	McTigue_2023	2023	Red fox (Vulpes vulpes)	Carnivora	LC	RANDOM	BORROWED	NO
McTigue, LE; DeGregorio, BA	Effects of landcover on mesocarnivore density and detection rate along an urban to rural gradient	10.1016/j.gecco.2023.e02716	McTigue_2023	2023	Red fox (Vulpes vulpes)	Carnivora	LC	RANDOM	BORROWED	NO
McTigue, LE; DeGregorio, BA	Effects of landcover on mesocarnivore density and detection rate along an urban to rural gradient	10.1016/j.gecco.2023.e02716	McTigue_2023	2023	Red fox (Vulpes vulpes)	Carnivora	LC	RANDOM	BORROWED	NO
McTigue, LE; DeGregorio, BA	Effects of landcover on mesocarnivore density and detection rate along an urban to rural gradient	10.1016/j.gecco.2023.e02716	McTigue_2023	2023	Red fox (Vulpes vulpes)	Carnivora	LC	RANDOM	BORROWED	NO
Palencia, P; Vada, R; Zanet, S; Calvini, M; De Giovanni, A; Gola, G; Ferroglio, E	Not just pictures: Utility of camera trapping in the context of African swine fever and wild boar management	10.1155/2023/7820538	Palencia_2023a	2023	Wild Boar (Sus scrofa)	Artiodactyla	LC	RANDOM	STUDY	YES
Palencia, P; Vada, R; Zanet, S; Calvini, M; De Giovanni, A; Gola, G; Ferroglio, E	Not just pictures: Utility of camera trapping in the context of African swine fever and wild boar management	10.1155/2023/7820538	Palencia_2023a	2023	Roe Deer (Capreolus capreolus)	Artiodactyla	LC	RANDOM	STUDY	YES
Palencia, P; Vada, R; Zanet, S; Calvini, M; De Giovanni, A; Gola, G; Ferroglio, E	Not just pictures: Utility of camera trapping in the context of African swine fever and wild boar management	10.1155/2023/7820538	Palencia_2023a	2023	Gray Wolf (Canis lupus)	Carnivora	LC	RANDOM	STUDY	YES
Palencia, P; Acevedo, P; Hofmeester, TR; Sereno-Cadierno, J; Vicente, J	Inter-population variability in movement parameters: Practical implications for population density estimation	10.1002/jwmg.22473	Palencia_2023b	2023	Red Deer (Cervus elaphus)	Artiodactyla	LC	RANDOM	STUDY	NO
Palencia, P; Acevedo, P; Hofmeester, TR; Sereno-Cadierno, J; Vicente, J	Inter-population variability in movement parameters: Practical implications for population density estimation	10.1002/jwmg.22473	Palencia_2023b	2023	Red Deer (Cervus elaphus)	Artiodactyla	LC	RANDOM	STUDY	NO
Palencia, P; Acevedo, P; Hofmeester, TR; Sereno-Cadierno, J; Vicente, J	Inter-population variability in movement parameters: Practical implications for population density estimation	10.1002/jwmg.22473	Palencia_2023b	2023	Red Deer (Cervus elaphus)	Artiodactyla	LC	RANDOM	STUDY	NO
Palencia, P; Acevedo, P; Hofmeester, TR; Sereno-Cadierno, J; Vicente, J	Inter-population variability in movement parameters: Practical implications for population density estimation	10.1002/jwmg.22473	Palencia_2023b	2023	Red Deer (Cervus elaphus)	Artiodactyla	LC	RANDOM	STUDY	NO
Palencia, P; Acevedo, P; Hofmeester, TR; Sereno-Cadierno, J; Vicente, J	Inter-population variability in movement parameters: Practical implications for population density estimation	10.1002/jwmg.22473	Palencia_2023b	2023	Red Deer (Cervus elaphus)	Artiodactyla	LC	RANDOM	STUDY	NO
Palencia, P; Acevedo, P; Hofmeester, TR; Sereno-Cadierno, J; Vicente, J	Inter-population variability in movement parameters: Practical implications for population density estimation	10.1002/jwmg.22473	Palencia_2023b	2023	Red Deer (Cervus elaphus)	Artiodactyla	LC	RANDOM	STUDY	NO
Palencia, P; Acevedo, P; Hofmeester, TR; Sereno-Cadierno, J; Vicente, J	Inter-population variability in movement parameters: Practical implications for population density estimation	10.1002/jwmg.22473	Palencia_2023b	2023	Red Deer (Cervus elaphus)	Artiodactyla	LC	RANDOM	STUDY	NO
Palencia, P; Acevedo, P; Hofmeester, TR; Sereno-Cadierno, J; Vicente, J	Inter-population variability in movement parameters: Practical implications for population density estimation	10.1002/jwmg.22473	Palencia_2023b	2023	Red Deer (Cervus elaphus)	Artiodactyla	LC	RANDOM	BORROWED	NO
Palencia, P; Acevedo, P; Hofmeester, TR; Sereno-Cadierno, J; Vicente, J	Inter-population variability in movement parameters: Practical implications for population density estimation	10.1002/jwmg.22473	Palencia_2023b	2023	Red Deer (Cervus elaphus)	Artiodactyla	LC	RANDOM	BORROWED	NO
Palencia, P; Acevedo, P; Hofmeester, TR; Sereno-Cadierno, J; Vicente, J	Inter-population variability in movement parameters: Practical implications for population density estimation	10.1002/jwmg.22473	Palencia_2023b	2023	Red Deer (Cervus elaphus)	Artiodactyla	LC	RANDOM	BORROWED	NO
Palencia, P; Acevedo, P; Hofmeester, TR; Sereno-Cadierno, J; Vicente, J	Inter-population variability in movement parameters: Practical implications for population density estimation	10.1002/jwmg.22473	Palencia_2023b	2023	Red Deer (Cervus elaphus)	Artiodactyla	LC	RANDOM	BORROWED	NO
Palencia, P; Acevedo, P; Hofmeester, TR; Sereno-Cadierno, J; Vicente, J	Inter-population variability in movement parameters: Practical implications for population density estimation	10.1002/jwmg.22473	Palencia_2023b	2023	Red Deer (Cervus elaphus)	Artiodactyla	LC	RANDOM	BORROWED	NO
Palencia, P; Acevedo, P; Hofmeester, TR; Sereno-Cadierno, J; Vicente, J	Inter-population variability in movement parameters: Practical implications for population density estimation	10.1002/jwmg.22473	Palencia_2023b	2023	Red Deer (Cervus elaphus)	Artiodactyla	LC	RANDOM	BORROWED	NO
Palencia, P; Acevedo, P; Hofmeester, TR; Sereno-Cadierno, J; Vicente, J	Inter-population variability in movement parameters: Practical implications for population density estimation	10.1002/jwmg.22473	Palencia_2023b	2023	Red Deer (Cervus elaphus)	Artiodactyla	LC	RANDOM	BORROWED	NO
Palencia, P; Acevedo, P; Hofmeester, TR; Sereno-Cadierno, J; Vicente, J	Inter-population variability in movement parameters: Practical implications for population density estimation	10.1002/jwmg.22473	Palencia_2023b	2023	Red fox (Vulpes vulpes)	Carnivora	LC	RANDOM	STUDY	NO
Palencia, P; Acevedo, P; Hofmeester, TR; Sereno-Cadierno, J; Vicente, J	Inter-population variability in movement parameters: Practical implications for population density estimation	10.1002/jwmg.22473	Palencia_2023b	2023	Red fox (Vulpes vulpes)	Carnivora	LC	RANDOM	STUDY	NO
Palencia, P; Acevedo, P; Hofmeester, TR; Sereno-Cadierno, J; Vicente, J	Inter-population variability in movement parameters: Practical implications for population density estimation	10.1002/jwmg.22473	Palencia_2023b	2023	Red fox (Vulpes vulpes)	Carnivora	LC	RANDOM	STUDY	NO
Palencia, P; Acevedo, P; Hofmeester, TR; Sereno-Cadierno, J; Vicente, J	Inter-population variability in movement parameters: Practical implications for population density estimation	10.1002/jwmg.22473	Palencia_2023b	2023	Red fox (Vulpes vulpes)	Carnivora	LC	RANDOM	STUDY	NO
Palencia, P; Acevedo, P; Hofmeester, TR; Sereno-Cadierno, J; Vicente, J	Inter-population variability in movement parameters: Practical implications for population density estimation	10.1002/jwmg.22473	Palencia_2023b	2023	Red fox (Vulpes vulpes)	Carnivora	LC	RANDOM	STUDY	NO
Palencia, P; Acevedo, P; Hofmeester, TR; Sereno-Cadierno, J; Vicente, J	Inter-population variability in movement parameters: Practical implications for population density estimation	10.1002/jwmg.22473	Palencia_2023b	2023	Red fox (Vulpes vulpes)	Carnivora	LC	RANDOM	STUDY	NO
Palencia, P; Acevedo, P; Hofmeester, TR; Sereno-Cadierno, J; Vicente, J	Inter-population variability in movement parameters: Practical implications for population density estimation	10.1002/jwmg.22473	Palencia_2023b	2023	Red fox (Vulpes vulpes)	Carnivora	LC	RANDOM	STUDY	NO
Palencia, P; Acevedo, P; Hofmeester, TR; Sereno-Cadierno, J; Vicente, J	Inter-population variability in movement parameters: Practical implications for population density estimation	10.1002/jwmg.22473	Palencia_2023b	2023	Red fox (Vulpes vulpes)	Carnivora	LC	RANDOM	STUDY	NO
Palencia, P; Acevedo, P; Hofmeester, TR; Sereno-Cadierno, J; Vicente, J	Inter-population variability in movement parameters: Practical implications for population density estimation	10.1002/jwmg.22473	Palencia_2023b	2023	Red fox (Vulpes vulpes)	Carnivora	LC	RANDOM	BORROWED	NO
Palencia, P; Acevedo, P; Hofmeester, TR; Sereno-Cadierno, J; Vicente, J	Inter-population variability in movement parameters: Practical implications for population density estimation	10.1002/jwmg.22473	Palencia_2023b	2023	Red fox (Vulpes vulpes)	Carnivora	LC	RANDOM	BORROWED	NO
Palencia, P; Acevedo, P; Hofmeester, TR; Sereno-Cadierno, J; Vicente, J	Inter-population variability in movement parameters: Practical implications for population density estimation	10.1002/jwmg.22473	Palencia_2023b	2023	Red fox (Vulpes vulpes)	Carnivora	LC	RANDOM	BORROWED	NO
Palencia, P; Acevedo, P; Hofmeester, TR; Sereno-Cadierno, J; Vicente, J	Inter-population variability in movement parameters: Practical implications for population density estimation	10.1002/jwmg.22473	Palencia_2023b	2023	Red fox (Vulpes vulpes)	Carnivora	LC	RANDOM	BORROWED	NO
Palencia, P; Acevedo, P; Hofmeester, TR; Sereno-Cadierno, J; Vicente, J	Inter-population variability in movement parameters: Practical implications for population density estimation	10.1002/jwmg.22473	Palencia_2023b	2023	Red fox (Vulpes vulpes)	Carnivora	LC	RANDOM	BORROWED	NO
Palencia, P; Acevedo, P; Hofmeester, TR; Sereno-Cadierno, J; Vicente, J	Inter-population variability in movement parameters: Practical implications for population density estimation	10.1002/jwmg.22473	Palencia_2023b	2023	Red fox (Vulpes vulpes)	Carnivora	LC	RANDOM	BORROWED	NO
Palencia, P; Acevedo, P; Hofmeester, TR; Sereno-Cadierno, J; Vicente, J	Inter-population variability in movement parameters: Practical implications for population density estimation	10.1002/jwmg.22473	Palencia_2023b	2023	Red fox (Vulpes vulpes)	Carnivora	LC	RANDOM	BORROWED	NO
Palencia, P; Acevedo, P; Hofmeester, TR; Sereno-Cadierno, J; Vicente, J	Inter-population variability in movement parameters: Practical implications for population density estimation	10.1002/jwmg.22473	Palencia_2023b	2023	Red fox (Vulpes vulpes)	Carnivora	LC	RANDOM	BORROWED	NO
Palencia, P; Acevedo, P; Hofmeester, TR; Sereno-Cadierno, J; Vicente, J	Inter-population variability in movement parameters: Practical implications for population density estimation	10.1002/jwmg.22473	Palencia_2023b	2023	Roe Deer (Capreolus capreolus)	Artiodactyla	LC	RANDOM	BORROWED	NO
Palencia, P; Acevedo, P; Hofmeester, TR; Sereno-Cadierno, J; Vicente, J	Inter-population variability in movement parameters: Practical implications for population density estimation	10.1002/jwmg.22473	Palencia_2023b	2023	Roe Deer (Capreolus capreolus)	Artiodactyla	LC	RANDOM	STUDY	NO
Palencia, P; Acevedo, P; Hofmeester, TR; Sereno-Cadierno, J; Vicente, J	Inter-population variability in movement parameters: Practical implications for population density estimation	10.1002/jwmg.22473	Palencia_2023b	2023	Wild Boar (Sus scrofa)	Artiodactyla	LC	RANDOM	STUDY	NO
Palencia, P; Acevedo, P; Hofmeester, TR; Sereno-Cadierno, J; Vicente, J	Inter-population variability in movement parameters: Practical implications for population density estimation	10.1002/jwmg.22473	Palencia_2023b	2023	Wild Boar (Sus scrofa)	Artiodactyla	LC	RANDOM	STUDY	NO
Palencia, P; Acevedo, P; Hofmeester, TR; Sereno-Cadierno, J; Vicente, J	Inter-population variability in movement parameters: Practical implications for population density estimation	10.1002/jwmg.22473	Palencia_2023b	2023	Wild Boar (Sus scrofa)	Artiodactyla	LC	RANDOM	STUDY	NO
Palencia, P; Acevedo, P; Hofmeester, TR; Sereno-Cadierno, J; Vicente, J	Inter-population variability in movement parameters: Practical implications for population density estimation	10.1002/jwmg.22473	Palencia_2023b	2023	Wild Boar (Sus scrofa)	Artiodactyla	LC	RANDOM	STUDY	NO
Palencia, P; Acevedo, P; Hofmeester, TR; Sereno-Cadierno, J; Vicente, J	Inter-population variability in movement parameters: Practical implications for population density estimation	10.1002/jwmg.22473	Palencia_2023b	2023	Wild Boar (Sus scrofa)	Artiodactyla	LC	RANDOM	STUDY	NO
Palencia, P; Acevedo, P; Hofmeester, TR; Sereno-Cadierno, J; Vicente, J	Inter-population variability in movement parameters: Practical implications for population density estimation	10.1002/jwmg.22473	Palencia_2023b	2023	Wild Boar (Sus scrofa)	Artiodactyla	LC	RANDOM	STUDY	NO
Palencia, P; Acevedo, P; Hofmeester, TR; Sereno-Cadierno, J; Vicente, J	Inter-population variability in movement parameters: Practical implications for population density estimation	10.1002/jwmg.22473	Palencia_2023b	2023	Wild Boar (Sus scrofa)	Artiodactyla	LC	RANDOM	STUDY	NO
Palencia, P; Acevedo, P; Hofmeester, TR; Sereno-Cadierno, J; Vicente, J	Inter-population variability in movement parameters: Practical implications for population density estimation	10.1002/jwmg.22473	Palencia_2023b	2023	Wild Boar (Sus scrofa)	Artiodactyla	LC	RANDOM	STUDY	NO
Palencia, P; Acevedo, P; Hofmeester, TR; Sereno-Cadierno, J; Vicente, J	Inter-population variability in movement parameters: Practical implications for population density estimation	10.1002/jwmg.22473	Palencia_2023b	2023	Wild Boar (Sus scrofa)	Artiodactyla	LC	RANDOM	STUDY	NO
Palencia, P; Acevedo, P; Hofmeester, TR; Sereno-Cadierno, J; Vicente, J	Inter-population variability in movement parameters: Practical implications for population density estimation	10.1002/jwmg.22473	Palencia_2023b	2023	Wild Boar (Sus scrofa)	Artiodactyla	LC	RANDOM	BORROWED	NO
Palencia, P; Acevedo, P; Hofmeester, TR; Sereno-Cadierno, J; Vicente, J	Inter-population variability in movement parameters: Practical implications for population density estimation	10.1002/jwmg.22473	Palencia_2023b	2023	Wild Boar (Sus scrofa)	Artiodactyla	LC	RANDOM	BORROWED	NO
Palencia, P; Acevedo, P; Hofmeester, TR; Sereno-Cadierno, J; Vicente, J	Inter-population variability in movement parameters: Practical implications for population density estimation	10.1002/jwmg.22473	Palencia_2023b	2023	Wild Boar (Sus scrofa)	Artiodactyla	LC	RANDOM	BORROWED	NO
Palencia, P; Acevedo, P; Hofmeester, TR; Sereno-Cadierno, J; Vicente, J	Inter-population variability in movement parameters: Practical implications for population density estimation	10.1002/jwmg.22473	Palencia_2023b	2023	Wild Boar (Sus scrofa)	Artiodactyla	LC	RANDOM	BORROWED	NO
Palencia, P; Acevedo, P; Hofmeester, TR; Sereno-Cadierno, J; Vicente, J	Inter-population variability in movement parameters: Practical implications for population density estimation	10.1002/jwmg.22473	Palencia_2023b	2023	Wild Boar (Sus scrofa)	Artiodactyla	LC	RANDOM	BORROWED	NO
Palencia, P; Acevedo, P; Hofmeester, TR; Sereno-Cadierno, J; Vicente, J	Inter-population variability in movement parameters: Practical implications for population density estimation	10.1002/jwmg.22473	Palencia_2023b	2023	Wild Boar (Sus scrofa)	Artiodactyla	LC	RANDOM	BORROWED	NO
Palencia, P; Acevedo, P; Hofmeester, TR; Sereno-Cadierno, J; Vicente, J	Inter-population variability in movement parameters: Practical implications for population density estimation	10.1002/jwmg.22473	Palencia_2023b	2023	Wild Boar (Sus scrofa)	Artiodactyla	LC	RANDOM	BORROWED	NO
Palencia, P; Acevedo, P; Hofmeester, TR; Sereno-Cadierno, J; Vicente, J	Inter-population variability in movement parameters: Practical implications for population density estimation	10.1002/jwmg.22473	Palencia_2023b	2023	Wild Boar (Sus scrofa)	Artiodactyla	LC	RANDOM	BORROWED	NO
Palencia, P; Acevedo, P; Hofmeester, TR; Sereno-Cadierno, J; Vicente, J	Inter-population variability in movement parameters: Practical implications for population density estimation	10.1002/jwmg.22473	Palencia_2023b	2023	Wild Boar (Sus scrofa)	Artiodactyla	LC	RANDOM	BORROWED	NO
Rahman, DA; Aulagnier, S; Sunderland-Groves, JL; Semiadi, G	Population trend and ecology of the most isolated deer in the world, Bawean deer (Axis kuhlii): Conservation challenges	10.12933/therya-23-2207	Rahman_2023	2023	Bawean deer (Axis kuhlii)	Artiodactyla	CR	RANDOM	STUDY	YES
Rahman, DA; Aulagnier, S; Sunderland-Groves, JL; Semiadi, G	Population trend and ecology of the most isolated deer in the world, Bawean deer (Axis kuhlii): Conservation challenges	10.12933/therya-23-2207	Rahman_2023	2023	Bawean deer (Axis kuhlii)	Artiodactyla	CR	RANDOM	STUDY	YES
Rahman, DA; Aulagnier, S; Sunderland-Groves, JL; Semiadi, G	Population trend and ecology of the most isolated deer in the world, Bawean deer (Axis kuhlii): Conservation challenges	10.12933/therya-23-2207	Rahman_2023	2023	Bawean deer (Axis kuhlii)	Artiodactyla	CR	RANDOM	STUDY	YES
Rahman, DA; Aulagnier, S; Sunderland-Groves, JL; Semiadi, G	Population trend and ecology of the most isolated deer in the world, Bawean deer (Axis kuhlii): Conservation challenges	10.12933/therya-23-2207	Rahman_2023	2023	Bawean deer (Axis kuhlii)	Artiodactyla	CR	RANDOM	STUDY	YES
Vargas Soto, JS; Flatt, EJ; Whitworth, A; Salom-Perez, R; Espinoza-Munoz, D; Molnar, PK	More than one way to count a cat: Estimation of ocelot population density using frameworks for marked and unmarked species	10.1007/s10531-023-02579-x	VargasSoto_2023	2023	Ocelot (Leopardus pardalis)	Carnivora	LC	HYBRID	STUDY	NO
Vargas Soto, JS; Flatt, EJ; Whitworth, A; Salom-Perez, R; Espinoza-Munoz, D; Molnar, PK	More than one way to count a cat: Estimation of ocelot population density using frameworks for marked and unmarked species	10.1007/s10531-023-02579-x	VargasSoto_2023	2023	Ocelot (Leopardus pardalis)	Carnivora	LC	RANDOM	STUDY	NO
Vargas Soto, JS; Flatt, EJ; Whitworth, A; Salom-Perez, R; Espinoza-Munoz, D; Molnar, PK	More than one way to count a cat: Estimation of ocelot population density using frameworks for marked and unmarked species	10.1007/s10531-023-02579-x	VargasSoto_2023	2023	Ocelot (Leopardus pardalis)	Carnivora	LC	STRATEGIC	STUDY	NO
Vargas Soto, JS; Flatt, EJ; Whitworth, A; Salom-Perez, R; Espinoza-Munoz, D; Molnar, PK	More than one way to count a cat: Estimation of ocelot population density using frameworks for marked and unmarked species	10.1007/s10531-023-02579-x	VargasSoto_2023	2023	Ocelot (Leopardus pardalis)	Carnivora	LC	HYBRID	STUDY	NO
Vargas Soto, JS; Flatt, EJ; Whitworth, A; Salom-Perez, R; Espinoza-Munoz, D; Molnar, PK	More than one way to count a cat: Estimation of ocelot population density using frameworks for marked and unmarked species	10.1007/s10531-023-02579-x	VargasSoto_2023	2023	Ocelot (Leopardus pardalis)	Carnivora	LC	RANDOM	STUDY	NO
Vargas Soto, JS; Flatt, EJ; Whitworth, A; Salom-Perez, R; Espinoza-Munoz, D; Molnar, PK	More than one way to count a cat: Estimation of ocelot population density using frameworks for marked and unmarked species	10.1007/s10531-023-02579-x	VargasSoto_2023	2023	Ocelot (Leopardus pardalis)	Carnivora	LC	STRATEGIC	STUDY	NO
Vargas Soto, JS; Flatt, EJ; Whitworth, A; Salom-Perez, R; Espinoza-Munoz, D; Molnar, PK	More than one way to count a cat: Estimation of ocelot population density using frameworks for marked and unmarked species	10.1007/s10531-023-02579-x	VargasSoto_2023	2023	Ocelot (Leopardus pardalis)	Carnivora	LC	HYBRID	STUDY	NO
Vargas Soto, JS; Flatt, EJ; Whitworth, A; Salom-Perez, R; Espinoza-Munoz, D; Molnar, PK	More than one way to count a cat: Estimation of ocelot population density using frameworks for marked and unmarked species	10.1007/s10531-023-02579-x	VargasSoto_2023	2023	Ocelot (Leopardus pardalis)	Carnivora	LC	RANDOM	STUDY	NO
Vargas Soto, JS; Flatt, EJ; Whitworth, A; Salom-Perez, R; Espinoza-Munoz, D; Molnar, PK	More than one way to count a cat: Estimation of ocelot population density using frameworks for marked and unmarked species	10.1007/s10531-023-02579-x	VargasSoto_2023	2023	Ocelot (Leopardus pardalis)	Carnivora	LC	STRATEGIC	STUDY	NO
